# Supplementary material for: Spatial and space-time clustering of tuberculosis in Gurage Zone, Southern Ethiopia
Source: PLoS One. 2018 Jun 5;13(6):e0198353. doi: 10.1371/journal.pone.0198353 (PMC5988276; doi:10.1371/journal.pone.0198353)
Supplement: S2 Table — (XLSX) [file pone.0198353.s002.xlsx]

## Sheet: Sheet1
Awasir	0	2501	7.95	37.85	2007
Egeze	0	1869	7.95	37.82	2007
Tumane	0	2115	7.98	37.8	2007
Wersibate	0	2181	7.93	37.82	2007
Weshezewiyar	0	2912	7.97	37.83	2007
Andahore	0	1810	8.05	37.87	2007
Daemir	0	1555	8.07	37.83	2007
Egebegn	0	2632	8.07	37.87	2007
Enangera	0	2097	8.03	37.92	2007
Kosed	0	2340	8.01	37.9	2007
Shanka	0	2287	8.03	37.87	2007
Achawede	1	2443	8.12	37.76	2007
Ebaragn	3	2077	8.1	37.84	2007
Shafamo	1	2497	8.13	37.77	2007
Terede	2	2833	8.09	37.79	2007
Terhogne	0	2072	8.09	37.82	2007
Werkate	1	2664	8.13	37.8	2007
Agare	0	2342	8.04	37.69	2007
Denber	4	2017	8.08	37.77	2007
Gerenbo	2	1744	8.12	37.7	2007
Gomshe	5	2685	8.06	37.77	2007
Gonchebete	2	2825	8.12	37.64	2007
Gondereche	1	2158	8.11	37.74	2007
Horbet Zizo	4	2126	8.1	37.7	2007
Jatu	5	2709	8.05	37.64	2007
Kerebed	3	2763	8.04	37.76	2007
Alibo	0	2653	7.93	37.78	2007
Bortene	0	2038	7.99	37.75	2007
Doba	4	2195	7.97	37.69	2007
Ke-end	0	2735	7.97	37.77	2007
Mi-edy	0	2640	7.95	37.8	2007
Shimoro	0	2080	7.99	37.72	2007
Tarbe Eshekura	0	1673	7.93	37.76	2007
Wedesha	0	2447	9.94	37.71	2007
Weyra	0	2277	7.95	37.75	2007
Barwa	0	2081	7.86	37.75	2007
Deyas	0	1838	7.87	37.75	2007
Egendana Tarbe	0	2094	7.88	37.76	2007
Ener Gedam	0	2637	7.87	37.76	2007
Gaureba	0	2042	7.9	37.79	2007
Kose Town	0	1673	7.86	37.73	2007
Lankatore	0	1729	7.9	37.76	2007
Abirir	0	3612	7.87	37.89	2007
Anzeche	0	2481	7.91	37.8	2007
Astir	0	3518	7.91	37.86	2007
Awid	0	3959	7.89	37.89	2007
Barugn	0	2212	7.91	37.83	2007
Mafed	0	2255	7.89	37.84	2007
Yekatit	0	2870	7.89	37.83	2007
Esseher	0	2684	8.01	37.77	2007
Gardashe	0	3456	8.03	37.74	2007
Guntana	1	2156	8.01	37.72	2007
Mekana	0	3048	8.01	37.8	2007
Sundikay	0	2427	7.98	37.78	2007
Amogera	0	3372	7.8	37.86	2007
Gahrad	0	2947	7.99	37.84	2007
Gasawde	0	2361	8.02	37.85	2007
Gunchire Town	4	4917	8.03	37.83	2007
Hured	0	2809	8.02	37.82	2007
Kasay	1	2890	8.07	37.81	2007
Kochira	1	3282	8.05	37.82	2007
Wenche	0	2111	7.99	37.81	2007
Abogade	0	3126	7.98	37.86	2007
Agata1	0	4126	7.92	37.91	2007
Kanas	0	4042	7.94	37.88	2007
Kuneber	0	2023	7.96	37.88	2007
Hudad 4 Ena Yayaotuna	5	3227	8.36	37.49	2007
Hudad 5 Ena 6	0	3780	8.4	37.55	2007
Hudad 7	0	1668	8.43	37.56	2007
Dargie	23	7252	8.42	37.53	2007
Aboko	1	837	8.35	37.68	2007
Bido(Bedotedele)	4	3385	8.3	37.64	2007
Boketana Serete	5	2467	8.25	37.62	2007
Chisana Korbesa	5	1195	8.32	37.66	2007
Fante	1	1048	8.26	37.7	2007
Gibe Yemengest Ersha	5	1022	8.25	37.56	2007
Jebjebana Gasore	0	2499	8.26	37.73	2007
Lachena Omancho	0	1106	8.31	37.7	2007
Tewelana Gefersa	2	2032	8.29	37.68	2007
Ambalta	0	1720	8.3	37.86	2007
Diri Lafto	0	854	8.36	37.75	2007
Layegnawgerabana Tachegnawtetesa	0	1902	8.27	37.81	2007
Mamedie	0	899	8.27	37.84	2007
Michlena Tereko	0	1120	8.33	37.75	2007
Tachegnaw Geraba	0	1219	8.26	37.79	2007
Tatesa(Laynegnaw)	0	1562	8.29	37.83	2007
Tubana Telilo	0	1338	8.33	37.71	2007
Borrorbeluna Borrortedele	4	2637	8.29	37.51	2007
Fitena Jaju	24	4043	8.31	37.58	2007
Kulit 2	3	2295	8.37	37.55	2007
Mida Tedele	1	4999	8.35	37.63	2007
Necha Kulit	13	4619	8.35	37.55	2007
Walga	0	699	8.27	37.58	2007
Abrit	4	2538	8.05	37.91	2007
Aftir	3	3645	8.06	37.92	2007
Gohana Temborihe	2	3042	8.03	37.95	2007
Dekuna	5	3685	8.08	38	2007
Moche	1	3678	8.05	38.01	2007
Kechiwetena dawke	3	3367	8.05	38.04	2007
Emdiber Town	12	6488	8.12	37.93	2007
Girarina Feremazgibe	3	3373	8.1	37.96	2007
Ager	4	3958	8.07	37.94	2007
Yedebe	1	2312	8.08	37.95	2007
Yefereziye	5	3437	8.15	37.94	2007
Yeweze	2	2408	8.1	37.91	2007
Astepa	2	3088	8.1	37.9	2007
Awukekir	1	2722	8.09	37.87	2007
Bakanwot	0	3144	8.13	37.84	2007
Girar Dibir	1	2254	8.13	37.88	2007
Megenase	1	3016	8.13	37.87	2007
Adoshena Atorche	3	2804	8.16	37.82	2007
Yefekterekindebera	7	4916	8.15	37.9	2007
Yefekterekwodiro	5	3126	8.18	37.88	2007
Wurerberna Wesharbe	7	1907	8.18	37.85	2007
Enate	0	1723	8.05	37.95	2007
Yejoka	0	2773	8.03	37.97	2007
Yesasiye Kuash	0	1862	8.06	37.96	2007
Yetaneka	0	2462	8.04	37.99	2007
Borana Tuba	2	1977	8.23	37.69	2007
Ebrena Kachene	1	1235	8.21	37.67	2007
Gurdena Garenbo	0	2187	8.15	37.7	2007
Jatona Aradashe	1	1782	8.2	37.71	2007
Lukena Eba	0	1796	8.18	37.63	2007
Yeshirena Kondaricha	0	1585	8.18	37.71	2007
Azerina Sisa	0	3207	8.18	37.77	2007
Buchachina Deneb	2	2492	8.2	37.81	2007
Degag Herare	1	3558	8.15	37.74	2007
Dubisa	0	2456	8.21	37.75	2007
Gasorena Karacha	0	4201	8.22	37.78	2007
Hewanina Chukuate	0	3043	8.23	37.81	2007
Sisona Imatye	0	2580	8.18	37.8	2007
Wordanena Korkuate	1	1871	8.16	37.79	2007
Woshirebena Worbeche	0	1749	8.21	37.84	2007
Ayin	0	4339	7.77	37.87	2007
Bacha(Becha)	2	3044	7.8	37.87	2007
Dabir Tsige	0	3898	7.84	37.85	2007
Genet	0	3549	7.84	37.9	2007
Gomira	0	3985	7.79	37.91	2007
Sharko	0	1826	7.82	37.89	2007
Tafeke	0	3248	7.81	37.9	2007
Wilo Lera	0	3240	7.76	37.88	2007
Araticho	0	1975	7.87	37.78	2007
Bucha	0	4623	7.83	37.81	2007
Dinkula Town	0	766	7.84	37.83	2007
Essemat	0	2195	7.87	37.8	2007
Hareg	0	1805	7.84	37.86	2007
Jeda	1	2040	7.9	37.87	2007
Shawura	0	2520	7.85	37.82	2007
Welecho	0	2078	7.85	37.84	2007
Zigez	0	1868	7.83	37.85	2007
Git(Keres)	0	2172	7.82	37.84	2007
Agena Town	8	3710	8.14	38	2007
Guyena Yesiba	0	3836	8.09	38.03	2007
Keretemo	1	2132	8.15	38.05	2007
Nesha	0	1330	8.17	38.04	2007
Selam1	3	2459	8.17	38.09	2007
Wadiye	2	2628	8.17	38.02	2007
Wort	6	2307	8.16	38.07	2007
Yegobat	0	2647	8.17	38	2007
Yesiray	6	3694	8.13	38.03	2007
Aguashi Terah	2	2744	8.2	37.92	2007
Darchana Yebereha Sawerhye	2	3248	8.25	37.87	2007
Shebraden	3	2466	8.16	37.95	2007
Sheramo	1	3952	8.19	37.94	2007
Zigbabotona Yediyewana	2	2310	8.21	37.87	2007
Ambagenet	3	2340	8.12	37.98	2007
Deseno	3	2197	8.21	37.9	2007
Mentir	7	2779	8.17	37.97	2007
Gedeb	9	4382	8.12	38.08	2007
Koterigedira	1	2685	8.08	38.08	2007
Shemane	4	3867	8.08	38.11	2007
Wesemer	6	2197	8.1	38.05	2007
Yesurana Wariwura	5	3091	8.06	38.07	2007
Ambele	7	5325	8.14	38.12	2007
Bozheber	8	5112	8.12	38.19	2007
Ketene	4	3606	8.12	38.12	2007
Kokera	3	3713	8.11	38.15	2007
Sabola1	5	4148	8.09	38.15	2007
Ambelta	0	1989	8.32	38.04	2007
Bedere	0	3009	8.33	38.08	2007
Bone	4	3267	8.38	38.07	2007
Enge Town	1	464	8.37	38.06	2007
Giche Dimtu	3	2663	8.41	38.11	2007
Sodo Aybegern	2	2602	8.38	38.1	2007
Areda	1	1854	8.28	38.24	2007
Asfadin	1	1309	8.28	38.23	2007
Ereso	1	1810	8.28	38.26	2007
Gerino	2	4082	8.25	38.26	2007
Kentuwat	0	5957	8.24	38.23	2007
Borobor Sefato	1	790	8.3	38.25	2007
Gomra	0	2043	8.31	38.27	2007
Hadero	0	1384	8.28	38.3	2007
Kurbano	1	2490	8.27	38.28	2007
Mehal Gutazer	4	636	8.32	38.24	2007
Wolaga Desie	2	5015	8.3	38.31	2007
Zelowan Sefato	3	2809	8.33	38.2	2007
Denab	3	1750	8.4	38.14	2007
Desa	5	2818	8.39	38.17	2007
Mehal Amba Town	7	1394	8.41	38.24	2007
Meranto Kesib	4	7329	8.36	38.27	2007
Oche	6	5606	8.39	38.21	2007
Sefatona Kersa	8	2176	8.39	38.2	2007
Tilmo	4	4706	8.38	38.23	2007
Zare	2	3001	8.37	38.25	2007
Amuto	0	1984	8.36	38.14	2007
Fitie	0	2690	8.33	38.12	2007
Hutir	0	4522	8.27	38.14	2007
Jimma	1	2203	8.32	38.14	2007
Kecha	1	1882	8.32	38.17	2007
Megoragur	0	2067	8.3	38.1	2007
Teyba	0	2418	8.26	38.17	2007
Wubon	0	2689	8.3	38.18	2007
Hambiyati	1	2789	7.99	37.9	2007
Wonzirena Gorat	0	2354	7.99	37.92	2007
Worko	0	4279	7.96	37.91	2007
Zara	0	3880	8	37.94	2007
Atazo	0	5687	7.85	37.92	2007
Eskute	4	4254	7.92	37.93	2007
Esmander	1	3181	7.94	37.94	2007
Fuchare	0	5433	7.89	37.93	2007
Ediget	1	3156	8.77	38	2007
Kebul Town	12	6649	7.88	38.03	2007
Sabola2	0	5486	7.89	37.99	2007
Sananina Koroficha	4	6861	7.94	37.99	2007
Silasie	4	4254	7.91	37.97	2007
Agata2	0	2919	7.94	37.96	2007
Fegnekir	1	4415	7.98	37.97	2007
Kuante Town	0	3858	7.97	37.94	2007
Abeke	10	5682	7.92	38.04	2007
Abesuja	5	5267	7.97	38.11	2007
Areket Kenema (Town)	14	2923	7.94	38.07	2007
Areket Sheleko	2	4361	7.93	38.07	2007
Burdana Denber	15	5135	7.99	38.09	2007
Essenna Adengazo	14	6591	7.97	38.06	2007
Badina Yegor	4	4462	7.99	38	2007
Bercherina Mocheya	2	2761	8.02	38	2007
Amdem	2	3160	8.05	38.09	2007
Asslecha	0	3194	8.07	38.16	2007
Dirbona Senen	4	2961	8.05	38.13	2007
Enjefo	10	5123	8.02	38.1	2007
Wusho	6	5635	8.02	38.13	2007
Fetazer	8	3136	8.03	38.07	2007
Jembero	3	3865	8.02	38.03	2007
Wulberagina Tretiro	3	2598	8	38.06	2007
Yesharebena Yetatera	4	3044	8	38.04	2007
Arma	6	4774	7.98	37.99	2007
Zizeanchona Teredo	8	5506	7.97	38.02	2007
Berho	0	2302	8.33	37.85	2007
Feregete	0	2090	8.33	37.79	2007
Fikade	0	2603	8.32	37.77	2007
Katibari	0	3108	8.28	37.89	2007
Kawa	0	1179	8.33	37.88	2007
Keramsa	0	1546	8.32	37.91	2007
Kola Kabeda	0	1525	8.26	37.76	2007
Lencha	0	2505	8.33	37.82	2007
Rekaboka	0	1326	8.3	37.76	2007
Rumuga	0	3415	8.3	37.75	2007
Zebimola	0	1963	8.3	37.8	2007
Degan Shimola	3	2184	8.31	37.96	2007
Gerbaja	1	2077	8.28	37.93	2007
Gora Sede	1	2074	8.35	37.91	2007
Odo Bera	2	2814	8.38	37.92	2007
Sunka Dincho	2	3118	8.34	37.94	2007
Tatesa Wesharbe	3	2822	8.32	37.98	2007
Chancho Wutign	1	2160	8.33	38	2007
Cheka Demakesh	0	2611	8.35	38.04	2007
Jabdu	0	1159	8.39	38	2007
Ubumana Heramba	2	2845	8.38	38.02	2007
Wesharbe Legadima	3	2567	8.36	37.98	2007
Wolage Sumage	1	2386	8.37	38.04	2007
Argoweleti	0	1032	8.09	38.57	2007
Bidera Faka	1	2874	7.96	38.58	2007
Dida Halibo	0	3202	8.04	38.52	2007
Dida Midore	0	4102	8.06	38.51	2007
Elala Gebiba	0	2004	8.01	38.59	2007
Elala Jilano	0	1638	8	38.58	2007
Koshe Town	3	6880	8.01	38.53	2007
Koshe Akababi	0	823	8	38.54	2007
Semen Koshe	0	2135	8.02	38.55	2007
Woja Jare Demeke	0	2291	8.02	38.51	2007
Mekakalegna Jare Dembeke	0	2682	8.01	38.49	2007
Gola Jare Dembeke	0	2516	7.99	38.48	2007
Hobe Jare Dembeke	0	4128	8.03	38.48	2007
Kuno Almana	0	4155	8.01	38.45	2007
Kuno Kertefa	0	3231	8.04	38.45	2007
Faka Raphi	0	1324	7.93	38.55	2007
Goto	0	5217	7.96	38.47	2007
Shirnto 1	0	2401	7.94	38.52	2007
Shirnto 2	0	1386	7.91	38.52	2007
Shirnto 3	0	1332	7.91	38.51	2007
Udasa Gola	0	1876	8	38.5	2007
Udasa Raphi	0	1860	7.92	38.53	2007
Udasa Washe	0	1912	7.96	38.52	2007
Washe Faka	0	3511	8	38.53	2007
Degagogot	3	2976	8.2	38.31	2007
Dobi	6	6021	8.17	38.33	2007
Goyban	8	4592	8.14	38.31	2007
Mekicho	7	4298	8.14	38.35	2007
Bate Lejano	0	4502	8.1	38.48	2007
Debub Shershera	5	2196	8.12	38.42	2007
Dobena Bate	1	492	8.1	38.45	2007
Dobena Gola	1	2187	8.09	38.43	2007
Elie	11	2868	8.13	38.44	2007
Bate Futo	0	4197	8.08	38.48	2007
Beche Bulchano	0	3337	8.05	38.49	2007
Dida	3	6563	8.07	38.53	2007
Enseno Town	2	11388	8.06	38.47	2007
Enseno Usme	0	2578	8.06	38.46	2007
Weja Bate	0	2534	8.1	38.54	2007
Beresa	5	3065	8.1	38.41	2007
Dubo Tuto	10	1865	8.09	38.39	2007
Gedina Aborat	16	6034	8.08	38.34	2007
Michayilu	3	5691	8.06	38.32	2007
Mirab Embor	1	3725	8.11	38.31	2007
Mirab Meskan	0	3078	8.1	38.31	2007
Misrak Embor	0	3490	8.11	38.35	2007
Misrak Meskan	2	3438	8.09	38.36	2007
Wurib	6	5347	8.07	38.32	2007
Yetebon	19	6441	8.13	38.3	2007
Bamo	2	4152	8.12	38.49	2007
Ucha Gename	0	3821	8.1	38.51	2007
Yimar Wacho 1	0	4013	8.15	38.47	2007
Yimar Wacho 2	0	2840	8.14	38.48	2007
Yimar Wacho 3	0	2570	8.14	38.49	2007
Meserete Wegeram	4	6641	8.23	38.35	2007
Semen Shershera	3	2335	8.14	38.42	2007
Sosit Amba	2	2290	8.19	38.36	2007
Welensho 1	0	2230	8.16	38.38	2007
Welensho 2	1	3529	8.15	38.37	2007
Dirama	6	2477	8.16	38.41	2007
Jole 2 Ena 3	1	6185	8.18	38.49	2007
Jole 1	1	3311	8.2	38.47	2007
Shershera Bido	6	2082	8.18	38.42	2007
Shershera Machmena	0	1635	8.19	38.45	2007
Wita	3	2768	8.16	38.45	2007
Chimbe	0	2091	8.14	38.24	2007
Furcha	0	2669	8.14	38.2	2007
Teklehaymanot	0	4779	8.17	38.2	2007
Yasin Awra	1	2725	8.16	38.13	2007
Yekoto	0	3430	8.15	38.17	2007
Cheza Sefer	6	3656	8.2	38.12	2007
Ginab	3	3317	8.21	38.07	2007
Hawariyat Town	1	723	8.24	38.06	2007
Koror	4	4571	8.24	38.1	2007
Selam2	1	2479	8.19	38.09	2007
Yechane	2	5393	8.2	38.15	2007
Yeshehara	4	3055	8.24	38.04	2007
Aboj	0	4259	8.17	38.25	2007
Anzire	0	2550	8.2	38.25	2007
Daba	2	2773	8.23	38.16	2007
Kochin	0	2043	8.22	38.23	2007
Megeran	0	2250	8.21	38.2	2007
Attat	0	2431	8.27	38.09	2007
Chebo	2	2298	8.29	38.05	2007
Cheret	1	2996	8.3	38.02	2007
Mekorkor	0	2285	8.27	38.06	2007
Seba	0	2373	8.28	37.99	2007
Wurafuna	4	3388	8.26	38	2007
Batina Yekeras	1	2034	8.21	38.87	2007
Dengez	1	3697	8.19	37.99	2007
Feres Gura	1	1482	8.25	37.9	2007
Wukye	3	3736	8.22	38.01	2007
Yebejecha Zeregeba	6	2711	8.23	37.94	2007
Yewegerewena Chancho	0	1688	8.23	37.91	2007
Aguske	0	3874	8.27	38.01	2007
Adele Chelelek	7	3929	8.16	38.52	2007
Adele Gose	3	2057	8.19	38.54	2007
Gose Salen	2	1431	8.22	38.53	2007
Adele Kobona Borobor	1	3847	8.15	38.56	2007
Adele Silasie Nadefeka	0	4527	8.12	38.53	2007
Anati	0	2909	8.36	38.57	2007
Buee Town	3	6966	8.32	38.55	2007
Buee Zuria	0	1978	8.33	38.57	2007
Fato	0	3267	8.37	38.5	2007
Firshi	0	1672	8.34	38.52	2007
Gimse	0	2172	8.32	38.5	2007
Beke Bisan Jelba	0	1206	8.25	38.45	2007
Gumber Nada	4	1473	8.27	38.39	2007
Mahberawi Seyat	2	2449	8.29	38.42	2007
Melko Kurand	1	818	8.25	38.42	2007
Dega Nurena	6	2506	8.28	38.46	2007
Endebuyo	0	2877	8.33	38.46	2007
Ishigediye	0	3429	8.38	38.46	2007
Iymelal	0	2875	8.36	38.44	2007
Amawote Gifitigi	0	3438	8.44	38.52	2007
Amawote Laligi	0	2718	8.42	38.5	2007
Amawote Moragi	0	3627	8.46	38.55	2007
Bono Aygido	0	2274	8.44	38.47	2007
Gereno Betet Wenz	0	1640	8.41	38.53	2007
Gereno Enset Tekil	0	2421	8.44	38.57	2007
Agam Sanado Golbe	4	1344	8.22	38.51	2007
Damu 1	0	2460	8.22	38.38	2007
Damu 2	0	1818	8.23	38.41	2007
Damu 3	0	1974	8.21	38.43	2007
Gogeti 1	5	1944	8.23	38.49	2007
Gogeti 2	2	1787	8.21	38.49	2007
Gogeti 3	1	2376	8.2	38.48	2007
Golbe	2	1053	8.25	38.51	2007
Kela Town	5	3519	8.26	38.49	2007
Kela Akababi	0	938	8.26	38.48	2007
Kola Nurena	2	1724	8.28	38.49	2007
Negesa	0	1461	8.28	38.53	2007
Fule Amanuel	0	1604	8.4	38.55	2007
Geneta Mariam	0	2087	8.41	38.59	2007
Michael Semero	1	2193	8.4	38.65	2007
Suten Town	1	1298	8.41	38.62	2007
Suten Akababi	0	2998	8.39	38.6	2007
Tiya Town	0	1937	8.44	38.61	2007
Adazer	0	2694	8.31	38.58	2007
Dachi Hamus Gebeya	0	4088	8.36	38.64	2007
Suatina Gedam	2	1952	8.28	38.6	2007
Udugetina Gefersa	0	2544	8.31	38.62	2007
Wacho Morege	0	2623	8.33	38.63	2007
Berberna Awara(Werebo Baleweld)	1	1894	8.22	38.66	2007
Dobana Timuga	0	1207	8.27	38.64	2007
Dugda Geriye	1	2206	8.13	38.64	2007
Dugda Goro	0	2283	8.16	38.65	2007
Ejersa	1	1902	8.25	38.68	2007
Rifenso	4	4510	8.21	38.62	2007
Soloke Gebriel	0	3759	8.25	38.62	2007
Welkitie Town	1	28866	8.28	37.78	2007
Gubre Town	0	2504	8.2	37.79	2007
Butajira Town	94	33406	8.12	38.39	2007
Awasir	0	2571.03	7.95	37.85	2008
Egeze	0	1921.33	7.95	37.82	2008
Tumane	0	2174.22	7.98	37.8	2008
Wersibate	0	2242.07	7.93	37.82	2008
Weshezewiyar	0	2993.54	7.97	37.83	2008
Andahore	0	1860.68	8.05	37.87	2008
Daemir	0	1598.54	8.07	37.83	2008
Egebegn	0	2705.7	8.07	37.87	2008
Enangera	0	2155.72	8.03	37.92	2008
Kosed	0	2405.52	8.01	37.9	2008
Shanka	0	2351.04	8.03	37.87	2008
Achawede	0	2511.4	8.12	37.76	2008
Ebaragn	4	2135.16	8.1	37.84	2008
Shafamo	0	2566.92	8.13	37.77	2008
Terede	0	2912.32	8.09	37.79	2008
Terhogne	0	2130.02	8.09	37.82	2008
Werkate	0	2738.59	8.13	37.8	2008
Agare	0	2407.58	8.04	37.69	2008
Denber	5	2073.48	8.08	37.77	2008
Gerenbo	4	1792.83	8.12	37.7	2008
Gomshe	3	2760.18	8.06	37.77	2008
Gonchebete	5	2904.1	8.12	37.64	2008
Gondereche	3	2218.42	8.11	37.74	2008
Horbet Zizo	5	2185.53	8.1	37.7	2008
Jatu	6	2784.85	8.05	37.64	2008
Kerebed	0	2840.36	8.04	37.76	2008
Alibo	5	2727.28	7.93	37.78	2008
Bortene	3	2095.06	7.99	37.75	2008
Doba	2	2256.46	7.97	37.69	2008
Ke-end	3	2811.58	7.97	37.77	2008
Mi-edy	3	2713.92	7.95	37.8	2008
Shimoro	2	2138.24	7.99	37.72	2008
Tarbe Eshekura	0	1719.84	7.93	37.76	2008
Wedesha	1	2515.52	9.94	37.71	2008
Weyra	3	2340.76	7.95	37.75	2008
Barwa	0	2139.27	7.86	37.75	2008
Deyas	0	1889.46	7.87	37.75	2008
Egendana Tarbe	0	2152.63	7.88	37.76	2008
Ener Gedam	0	2710.84	7.87	37.76	2008
Gaureba	1	2099.18	7.9	37.79	2008
Kose Town	0	1719.84	7.86	37.73	2008
Lankatore	0	1777.41	7.9	37.76	2008
Abirir	9	3713.14	7.87	37.89	2008
Anzeche	2	2550.47	7.91	37.8	2008
Astir	1	3616.5	7.91	37.86	2008
Awid	1	4069.85	7.89	37.89	2008
Barugn	5	2273.94	7.91	37.83	2008
Mafed	9	2318.14	7.89	37.84	2008
Yekatit	2	2950.36	7.89	37.83	2008
Esseher	7	2759.15	8.01	37.77	2008
Gardashe	2	3552.77	8.03	37.74	2008
Guntana	0	2216.37	8.01	37.72	2008
Mekana	0	3133.34	8.01	37.8	2008
Sundikay	0	2494.96	7.98	37.78	2008
Amogera	0	3466.42	7.8	37.86	2008
Gahrad	0	3029.52	7.99	37.84	2008
Gasawde	0	2427.11	8.02	37.85	2008
Gunchire Town	0	5054.68	8.03	37.83	2008
Hured	0	2887.65	8.02	37.82	2008
Kasay	1	2970.92	8.07	37.81	2008
Kochira	0	3373.9	8.05	37.82	2008
Wenche	0	2170.11	7.99	37.81	2008
Abogade	0	3213.53	7.98	37.86	2008
Agata1	1	4241.53	7.92	37.91	2008
Kanas	0	4155.18	7.94	37.88	2008
Kuneber	0	2079.64	7.96	37.88	2008
Hudad 4 Ena Yayaotuna	4	3317.36	8.36	37.49	2008
Hudad 5 Ena 6	0	3885.84	8.4	37.55	2008
Hudad 7	0	1714.7	8.43	37.56	2008
Dargie	32	7455.06	8.42	37.53	2008
Aboko	0	860.436	8.35	37.68	2008
Bido(Bedotedele)	1	3479.78	8.3	37.64	2008
Boketana Serete	2	2536.08	8.25	37.62	2008
Chisana Korbesa	3	1228.46	8.32	37.66	2008
Fante	0	1077.34	8.26	37.7	2008
Gibe Yemengest Ersha	12	1050.62	8.25	37.56	2008
Jebjebana Gasore	1	2568.97	8.26	37.73	2008
Lachena Omancho	0	1136.97	8.31	37.7	2008
Tewelana Gefersa	3	2088.9	8.29	37.68	2008
Ambalta	0	1768.16	8.3	37.86	2008
Diri Lafto	0	877.912	8.36	37.75	2008
Layegnawgerabana Tachegnawtetesa	2	1955.26	8.27	37.81	2008
Mamedie	2	924.172	8.27	37.84	2008
Michlena Tereko	0	1151.36	8.33	37.75	2008
Tachegnaw Geraba	2	1253.13	8.26	37.79	2008
Tatesa(Laynegnaw)	1	1605.74	8.29	37.83	2008
Tubana Telilo	0	1375.46	8.33	37.71	2008
Borrorbeluna Borrortedele	3	2710.84	8.29	37.51	2008
Fitena Jaju	31	4156.2	8.31	37.58	2008
Kulit 2	3	2359.26	8.37	37.55	2008
Mida Tedele	0	5138.97	8.35	37.63	2008
Necha Kulit	16	4748.33	8.35	37.55	2008
Walga	0	718.572	8.27	37.58	2008
Abrit	4	2609.06	8.05	37.91	2008
Aftir	5	3747.06	8.06	37.92	2008
Gohana Temborihe	1	3127.18	8.03	37.95	2008
Dekuna	3	3788.18	8.08	38	2008
Moche	1	3780.98	8.05	38.01	2008
Kechiwetena dawke	0	3461.28	8.05	38.04	2008
Emdiber Town	11	6669.66	8.12	37.93	2008
Girarina Feremazgibe	3	3467.44	8.1	37.96	2008
Ager	0	4068.82	8.07	37.94	2008
Yedebe	2	2376.74	8.08	37.95	2008
Yefereziye	5	3533.24	8.15	37.94	2008
Yeweze	2	2475.42	8.1	37.91	2008
Astepa	6	3174.46	8.1	37.9	2008
Awukekir	3	2798.22	8.09	37.87	2008
Bakanwot	8	3232.03	8.13	37.84	2008
Girar Dibir	1	2317.11	8.13	37.88	2008
Megenase	2	3100.45	8.13	37.87	2008
Adoshena Atorche	2	2882.51	8.16	37.82	2008
Yefekterekindebera	10	5053.65	8.15	37.9	2008
Yefekterekwodiro	6	3213.53	8.18	37.88	2008
Wurerberna Wesharbe	6	1960.4	8.18	37.85	2008
Enate	0	1771.24	8.05	37.95	2008
Yejoka	1	2850.64	8.03	37.97	2008
Yesasiye Kuash	0	1914.14	8.06	37.96	2008
Yetaneka	1	2530.94	8.04	37.99	2008
Borana Tuba	0	2032.36	8.23	37.69	2008
Ebrena Kachene	0	1269.58	8.21	37.67	2008
Gurdena Garenbo	0	2248.24	8.15	37.7	2008
Jatona Aradashe	0	1831.9	8.2	37.71	2008
Lukena Eba	0	1846.29	8.18	37.63	2008
Yeshirena Kondaricha	0	1629.38	8.18	37.71	2008
Azerina Sisa	0	3296.8	8.18	37.77	2008
Buchachina Deneb	0	2561.78	8.2	37.81	2008
Degag Herare	0	3657.62	8.15	37.74	2008
Dubisa	0	2524.77	8.21	37.75	2008
Gasorena Karacha	0	4318.63	8.22	37.78	2008
Hewanina Chukuate	0	3128.2	8.23	37.81	2008
Sisona Imatye	0	2652.24	8.18	37.8	2008
Wordanena Korkuate	0	1923.39	8.16	37.79	2008
Woshirebena Worbeche	0	1797.97	8.21	37.84	2008
Ayin	0	4460.49	7.77	37.87	2008
Bacha(Becha)	4	3129.23	7.8	37.87	2008
Dabir Tsige	0	4007.14	7.84	37.85	2008
Genet	8	3648.37	7.84	37.9	2008
Gomira	0	4096.58	7.79	37.91	2008
Sharko	3	1877.13	7.82	37.89	2008
Tafeke	0	3338.94	7.81	37.9	2008
Wilo Lera	0	3330.72	7.76	37.88	2008
Araticho	2	2030.3	7.87	37.78	2008
Bucha	2	4752.44	7.83	37.81	2008
Dinkula Town	1	787.448	7.84	37.83	2008
Essemat	2	2256.46	7.87	37.8	2008
Hareg	3	1855.54	7.84	37.86	2008
Jeda	1	2097.12	7.9	37.87	2008
Shawura	6	2590.56	7.85	37.82	2008
Welecho	6	2136.18	7.85	37.84	2008
Zigez	6	1920.3	7.83	37.85	2008
Git(Keres)	0	2232.82	7.82	37.84	2008
Agena Town	5	3813.88	8.14	38	2008
Guyena Yesiba	2	3943.41	8.09	38.03	2008
Keretemo	2	2191.7	8.15	38.05	2008
Nesha	4	1367.24	8.17	38.04	2008
Selam1	3	2527.85	8.17	38.09	2008
Wadiye	4	2701.58	8.17	38.02	2008
Wort	3	2371.6	8.16	38.07	2008
Yegobat	3	2721.12	8.17	38	2008
Yesiray	2	3797.43	8.13	38.03	2008
Aguashi Terah	3	2820.83	8.2	37.92	2008
Darchana Yebereha Sawerhye	5	3338.94	8.25	37.87	2008
Shebraden	3	2535.05	8.16	37.95	2008
Sheramo	7	4062.66	8.19	37.94	2008
Zigbabotona Yediyewana	0	2374.68	8.21	37.87	2008
Ambagenet	0	2405.52	8.12	37.98	2008
Deseno	3	2258.52	8.21	37.9	2008
Mentir	7	2856.81	8.17	37.97	2008
Gedeb	6	4504.7	8.12	38.08	2008
Koterigedira	2	2760.18	8.08	38.08	2008
Shemane	2	3975.28	8.08	38.11	2008
Wesemer	4	2258.52	8.1	38.05	2008
Yesurana Wariwura	1	3177.55	8.06	38.07	2008
Ambele	6	5474.1	8.14	38.12	2008
Bozheber	2	5255.14	8.12	38.19	2008
Ketene	4	3706.97	8.12	38.12	2008
Kokera	1	3816.96	8.11	38.15	2008
Sabola1	6	4264.14	8.09	38.15	2008
Ambelta	2	2044.69	8.32	38.04	2008
Bedere	4	3093.25	8.33	38.08	2008
Bone	4	3358.48	8.38	38.07	2008
Enge Town	3	476.992	8.37	38.06	2008
Giche Dimtu	4	2737.56	8.41	38.11	2008
Sodo Aybegern	2	2674.86	8.38	38.1	2008
Areda	3	1905.91	8.28	38.24	2008
Asfadin	0	1345.65	8.28	38.23	2008
Ereso	3	1860.68	8.28	38.26	2008
Gerino	7	4196.3	8.25	38.26	2008
Kentuwat	3	6123.8	8.24	38.23	2008
Borobor Sefato	1	812.12	8.3	38.25	2008
Gomra	3	2100.2	8.31	38.27	2008
Hadero	1	1422.75	8.28	38.3	2008
Kurbano	1	2559.72	8.27	38.28	2008
Mehal Gutazer	2	653.808	8.32	38.24	2008
Wolaga Desie	1	5155.42	8.3	38.31	2008
Zelowan Sefato	0	2887.65	8.33	38.2	2008
Denab	1	1799	8.4	38.14	2008
Desa	2	2896.9	8.39	38.17	2008
Mehal Amba Town	3	1433.03	8.41	38.24	2008
Meranto Kesib	4	7534.21	8.36	38.27	2008
Oche	9	5762.97	8.39	38.21	2008
Sefatona Kersa	2	2236.93	8.39	38.2	2008
Tilmo	6	4837.77	8.38	38.23	2008
Zare	4	3085.03	8.37	38.25	2008
Amuto	1	2039.55	8.36	38.14	2008
Fitie	4	2765.32	8.33	38.12	2008
Hutir	5	4648.62	8.27	38.14	2008
Jimma	2	2264.68	8.32	38.14	2008
Kecha	1	1934.7	8.32	38.17	2008
Megoragur	3	2124.88	8.3	38.1	2008
Teyba	2	2485.7	8.26	38.17	2008
Wubon	1	2764.29	8.3	38.18	2008
Hambiyati	2	2867.09	7.99	37.9	2008
Wonzirena Gorat	2	2419.91	7.99	37.92	2008
Worko	0	4398.81	7.96	37.91	2008
Zara	0	3988.64	8	37.94	2008
Atazo	0	5846.24	7.85	37.92	2008
Eskute	5	4373.11	7.92	37.93	2008
Esmander	0	3270.07	7.94	37.94	2008
Fuchare	1	5585.12	7.89	37.93	2008
Ediget	0	3244.37	8.77	38	2008
Kebul Town	8	6835.17	7.88	38.03	2008
Sabola2	0	5639.61	7.89	37.99	2008
Sananina Koroficha	2	7053.11	7.94	37.99	2008
Silasie	1	4373.11	7.91	37.97	2008
Agata2	0	3000.73	7.94	37.96	2008
Fegnekir	5	4538.62	7.98	37.97	2008
Kuante Town	3	3966.02	7.97	37.94	2008
Abeke	10	5841.1	7.92	38.04	2008
Abesuja	2	5414.48	7.97	38.11	2008
Areket Kenema (Town)	14	3004.84	7.94	38.07	2008
Areket Sheleko	0	4483.11	7.93	38.07	2008
Burdana Denber	9	5278.78	7.99	38.09	2008
Essenna Adengazo	10	6775.55	7.97	38.06	2008
Badina Yegor	1	4586.94	7.99	38	2008
Bercherina Mocheya	0	2838.31	8.02	38	2008
Amdem	6	3248.48	8.05	38.09	2008
Asslecha	6	3283.43	8.07	38.16	2008
Dirbona Senen	5	3043.91	8.05	38.13	2008
Enjefo	7	5266.44	8.02	38.1	2008
Wusho	4	5792.78	8.02	38.13	2008
Fetazer	4	3223.81	8.03	38.07	2008
Jembero	1	3973.22	8.02	38.03	2008
Wulberagina Tretiro	0	2670.74	8	38.06	2008
Yesharebena Yetatera	0	3129.23	8	38.04	2008
Arma	2	4907.67	7.98	37.99	2008
Zizeanchona Teredo	1	5660.17	7.97	38.02	2008
Berho	3	2366.46	8.33	37.85	2008
Feregete	1	2148.52	8.33	37.79	2008
Fikade	1	2675.88	8.32	37.77	2008
Katibari	5	3195.02	8.28	37.89	2008
Kawa	2	1212.01	8.33	37.88	2008
Keramsa	0	1589.29	8.32	37.91	2008
Kola Kabeda	0	1567.7	8.26	37.76	2008
Lencha	0	2575.14	8.33	37.82	2008
Rekaboka	1	1363.13	8.3	37.76	2008
Rumuga	1	3510.62	8.3	37.75	2008
Zebimola	0	2017.96	8.3	37.8	2008
Degan Shimola	0	2245.15	8.31	37.96	2008
Gerbaja	2	2135.16	8.28	37.93	2008
Gora Sede	2	2132.07	8.35	37.91	2008
Odo Bera	2	2892.79	8.38	37.92	2008
Sunka Dincho	2	3205.3	8.34	37.94	2008
Tatesa Wesharbe	0	2901.02	8.32	37.98	2008
Chancho Wutign	1	2220.48	8.33	38	2008
Cheka Demakesh	1	2684.11	8.35	38.04	2008
Jabdu	0	1191.45	8.39	38	2008
Ubumana Heramba	0	2924.66	8.38	38.02	2008
Wesharbe Legadima	2	2638.88	8.36	37.98	2008
Wolage Sumage	1	2452.81	8.37	38.04	2008
Argoweleti	0	1060.9	8.09	38.57	2008
Bidera Faka	0	2954.47	7.96	38.58	2008
Dida Halibo	0	3291.66	8.04	38.52	2008
Dida Midore	0	4216.86	8.06	38.51	2008
Elala Gebiba	0	2060.11	8.01	38.59	2008
Elala Jilano	0	1683.86	8	38.58	2008
Koshe Town	0	7072.64	8.01	38.53	2008
Koshe Akababi	0	846.044	8	38.54	2008
Semen Koshe	0	2194.78	8.02	38.55	2008
Woja Jare Demeke	0	2355.15	8.02	38.51	2008
Mekakalegna Jare Dembeke	0	2757.1	8.01	38.49	2008
Gola Jare Dembeke	0	2586.45	7.99	38.48	2008
Hobe Jare Dembeke	0	4243.58	8.03	38.48	2008
Kuno Almana	0	4271.34	8.01	38.45	2008
Kuno Kertefa	0	3321.47	8.04	38.45	2008
Faka Raphi	0	1361.07	7.93	38.55	2008
Goto	0	5363.08	7.96	38.47	2008
Shirnto 1	0	2468.23	7.94	38.52	2008
Shirnto 2	0	1424.81	7.91	38.52	2008
Shirnto 3	0	1369.3	7.91	38.51	2008
Udasa Gola	0	1928.53	8	38.5	2008
Udasa Raphi	0	1912.08	7.92	38.53	2008
Udasa Washe	0	1965.54	7.96	38.52	2008
Washe Faka	0	3609.31	8	38.53	2008
Degagogot	0	3059.33	8.2	38.31	2008
Dobi	1	6189.59	8.17	38.33	2008
Goyban	9	4720.58	8.14	38.31	2008
Mekicho	1	4418.34	8.14	38.35	2008
Bate Lejano	0	4628.06	8.1	38.48	2008
Debub Shershera	0	2257.49	8.12	38.42	2008
Dobena Bate	0	505.776	8.1	38.45	2008
Dobena Gola	0	2248.24	8.09	38.43	2008
Elie	1	2948.3	8.13	38.44	2008
Bate Futo	0	4314.52	8.08	38.48	2008
Beche Bulchano	0	3430.44	8.05	38.49	2008
Dida	0	6746.76	8.07	38.53	2008
Enseno Town	0	11706.9	8.06	38.47	2008
Enseno Usme	0	2650.18	8.06	38.46	2008
Weja Bate	0	2604.95	8.1	38.54	2008
Beresa	5	3150.82	8.1	38.41	2008
Dubo Tuto	8	1917.22	8.09	38.39	2008
Gedina Aborat	1	6202.95	8.08	38.34	2008
Michayilu	0	5850.35	8.06	38.32	2008
Mirab Embor	0	3829.3	8.11	38.31	2008
Mirab Meskan	0	3164.18	8.1	38.31	2008
Misrak Embor	0	3587.72	8.11	38.35	2008
Misrak Meskan	0	3534.26	8.09	38.36	2008
Wurib	3	5496.72	8.07	38.32	2008
Yetebon	16	6621.35	8.13	38.3	2008
Bamo	0	4268.26	8.12	38.49	2008
Ucha Gename	0	3927.99	8.1	38.51	2008
Yimar Wacho 1	0	4125.36	8.15	38.47	2008
Yimar Wacho 2	0	2919.52	8.14	38.48	2008
Yimar Wacho 3	0	2641.96	8.14	38.49	2008
Meserete Wegeram	1	6826.95	8.23	38.35	2008
Semen Shershera	1	2400.38	8.14	38.42	2008
Sosit Amba	0	2354.12	8.19	38.36	2008
Welensho 1	0	2292.44	8.16	38.38	2008
Welensho 2	0	3627.81	8.15	38.37	2008
Dirama	0	2546.36	8.16	38.41	2008
Jole 2 Ena 3	3	6358.18	8.18	38.49	2008
Jole 1	17	3403.71	8.2	38.47	2008
Shershera Bido	1	2140.3	8.18	38.42	2008
Shershera Machmena	1	1680.78	8.19	38.45	2008
Wita	0	2845.5	8.16	38.45	2008
Chimbe	0	2149.55	8.14	38.24	2008
Furcha	0	2743.73	8.14	38.2	2008
Teklehaymanot	0	4912.81	8.17	38.2	2008
Yasin Awra	0	2801.3	8.16	38.13	2008
Yekoto	0	3526.04	8.15	38.17	2008
Cheza Sefer	11	3758.37	8.2	38.12	2008
Ginab	2	3409.88	8.21	38.07	2008
Hawariyat Town	4	743.244	8.24	38.06	2008
Koror	8	4698.99	8.24	38.1	2008
Selam2	2	2548.41	8.19	38.09	2008
Yechane	4	5544	8.2	38.15	2008
Yeshehara	2	3140.54	8.24	38.04	2008
Aboj	0	4378.25	8.17	38.25	2008
Anzire	0	2621.4	8.2	38.25	2008
Daba	3	2850.64	8.23	38.16	2008
Kochin	0	2100.2	8.22	38.23	2008
Megeran	0	2313	8.21	38.2	2008
Attat	0	2499.07	8.27	38.09	2008
Chebo	1	2362.34	8.29	38.05	2008
Cheret	1	3079.89	8.3	38.02	2008
Mekorkor	0	2348.98	8.27	38.06	2008
Seba	1	2439.44	8.28	37.99	2008
Wurafuna	1	3482.86	8.26	38	2008
Batina Yekeras	2	2090.95	8.21	38.87	2008
Dengez	4	3800.52	8.19	37.99	2008
Feres Gura	4	1523.5	8.25	37.9	2008
Wukye	4	3840.61	8.22	38.01	2008
Yebejecha Zeregeba	6	2786.91	8.23	37.94	2008
Yewegerewena Chancho	0	1735.26	8.23	37.91	2008
Aguske	0	3982.47	8.27	38.01	2008
Adele Chelelek	4	4039.01	8.16	38.52	2008
Adele Gose	1	2114.6	8.19	38.54	2008
Gose Salen	6	1471.07	8.22	38.53	2008
Adele Kobona Borobor	3	3954.72	8.15	38.56	2008
Adele Silasie Nadefeka	1	4653.76	8.12	38.53	2008
Anati	0	2990.45	8.36	38.57	2008
Buee Town	0	7161.05	8.32	38.55	2008
Buee Zuria	0	2033.38	8.33	38.57	2008
Fato	0	3358.48	8.37	38.5	2008
Firshi	0	1718.82	8.34	38.52	2008
Gimse	1	2232.82	8.32	38.5	2008
Beke Bisan Jelba	0	1239.77	8.25	38.45	2008
Gumber Nada	0	1514.24	8.27	38.39	2008
Mahberawi Seyat	1	2517.57	8.29	38.42	2008
Melko Kurand	1	840.904	8.25	38.42	2008
Dega Nurena	3	2576.17	8.28	38.46	2008
Endebuyo	1	2957.56	8.33	38.46	2008
Ishigediye	0	3525.01	8.38	38.46	2008
Iymelal	0	2955.5	8.36	38.44	2008
Amawote Gifitigi	0	3534.26	8.44	38.52	2008
Amawote Laligi	0	2794.1	8.42	38.5	2008
Amawote Moragi	0	3728.56	8.46	38.55	2008
Bono Aygido	0	2337.67	8.44	38.47	2008
Gereno Betet Wenz	0	1685.92	8.41	38.53	2008
Gereno Enset Tekil	0	2488.79	8.44	38.57	2008
Agam Sanado Golbe	2	1381.63	8.22	38.51	2008
Damu 1	0	2528.88	8.22	38.38	2008
Damu 2	0	1868.9	8.23	38.41	2008
Damu 3	0	2029.27	8.21	38.43	2008
Gogeti 1	1	1998.43	8.23	38.49	2008
Gogeti 2	4	1837.04	8.21	38.49	2008
Gogeti 3	0	2442.53	8.2	38.48	2008
Golbe	5	1082.48	8.25	38.51	2008
Kela Town	8	3617.53	8.26	38.49	2008
Kela Akababi	1	964.264	8.26	38.48	2008
Kola Nurena	1	1772.27	8.28	38.49	2008
Negesa	2	1501.91	8.28	38.53	2008
Fule Amanuel	0	1648.91	8.4	38.55	2008
Geneta Mariam	0	2145.44	8.41	38.59	2008
Michael Semero	0	2254.4	8.4	38.65	2008
Suten Town	0	1334.34	8.41	38.62	2008
Suten Akababi	0	3081.94	8.39	38.6	2008
Tiya Town	0	1991.24	8.44	38.61	2008
Adazer	0	2769.43	8.31	38.58	2008
Dachi Hamus Gebeya	0	4202.46	8.36	38.64	2008
Suatina Gedam	1	2006.66	8.28	38.6	2008
Udugetina Gefersa	0	2615.23	8.31	38.62	2008
Wacho Morege	0	2696.44	8.33	38.63	2008
Berberna Awara(Werebo Baleweld)	0	1947.03	8.22	38.66	2008
Dobana Timuga	1	1240.8	8.27	38.64	2008
Dugda Geriye	2	2267.77	8.13	38.64	2008
Dugda Goro	5	2346.92	8.16	38.65	2008
Ejersa	0	1955.26	8.25	38.68	2008
Rifenso	1	4636.28	8.21	38.62	2008
Soloke Gebriel	0	3864.25	8.25	38.62	2008
Welkitie Town	52	29674.2	8.28	37.78	2008
Gubre Town	0	2574.11	8.2	37.79	2008
Butajira Town	31	34341.4	8.12	38.39	2008
Awasir	0	2643.02	7.95	37.85	2009
Egeze	0	1975.13	7.95	37.82	2009
Tumane	1	2235.1	7.98	37.8	2009
Wersibate	0	2304.85	7.93	37.82	2009
Weshezewiyar	0	3077.36	7.97	37.83	2009
Andahore	0	1912.78	8.05	37.87	2009
Daemir	0	1643.3	8.07	37.83	2009
Egebegn	1	2781.46	8.07	37.87	2009
Enangera	0	2216.08	8.03	37.92	2009
Kosed	0	2472.87	8.01	37.9	2009
Shanka	0	2416.87	8.03	37.87	2009
Achawede	3	2581.72	8.12	37.76	2009
Ebaragn	3	2194.94	8.1	37.84	2009
Shafamo	0	2638.79	8.13	37.77	2009
Terede	0	2993.87	8.09	37.79	2009
Terhogne	0	2189.66	8.09	37.82	2009
Werkate	1	2815.27	8.13	37.8	2009
Agare	3	2474.99	8.04	37.69	2009
Denber	10	2131.53	8.08	37.77	2009
Gerenbo	5	1843.03	8.12	37.7	2009
Gomshe	7	2837.47	8.06	37.77	2009
Gonchebete	15	2985.41	8.12	37.64	2009
Gondereche	7	2280.54	8.11	37.74	2009
Horbet Zizo	14	2246.72	8.1	37.7	2009
Jatu	7	2862.83	8.05	37.64	2009
Kerebed	5	2919.89	8.04	37.76	2009
Alibo	2	2803.65	7.93	37.78	2009
Bortene	3	2153.73	7.99	37.75	2009
Doba	3	2319.64	7.97	37.69	2009
Ke-end	2	2890.3	7.97	37.77	2009
Mi-edy	1	2789.91	7.95	37.8	2009
Shimoro	7	2198.11	7.99	37.72	2009
Tarbe Eshekura	4	1768	7.93	37.76	2009
Wedesha	0	2585.95	9.94	37.71	2009
Weyra	2	2406.3	7.95	37.75	2009
Barwa	0	2199.17	7.86	37.75	2009
Deyas	0	1942.37	7.87	37.75	2009
Egendana Tarbe	0	2212.91	7.88	37.76	2009
Ener Gedam	0	2786.74	7.87	37.76	2009
Gaureba	4	2157.95	7.9	37.79	2009
Kose Town	0	1768	7.86	37.73	2009
Lankatore	0	1827.18	7.9	37.76	2009
Abirir	9	3817.1	7.87	37.89	2009
Anzeche	4	2621.88	7.91	37.8	2009
Astir	5	3717.77	7.91	37.86	2009
Awid	5	4183.81	7.89	37.89	2009
Barugn	1	2337.61	7.91	37.83	2009
Mafed	8	2383.05	7.89	37.84	2009
Yekatit	1	3032.97	7.89	37.83	2009
Esseher	0	2836.41	8.01	37.77	2009
Gardashe	1	3652.25	8.03	37.74	2009
Guntana	4	2278.43	8.01	37.72	2009
Mekana	0	3221.08	8.01	37.8	2009
Sundikay	2	2564.81	7.98	37.78	2009
Amogera	0	3563.48	7.8	37.86	2009
Gahrad	0	3114.34	7.99	37.84	2009
Gasawde	0	2495.07	8.02	37.85	2009
Gunchire Town	1	5196.21	8.03	37.83	2009
Hured	0	2968.51	8.02	37.82	2009
Kasay	0	3054.11	8.07	37.81	2009
Kochira	0	3468.37	8.05	37.82	2009
Wenche	0	2230.87	7.99	37.81	2009
Abogade	0	3303.51	7.98	37.86	2009
Agata1	0	4360.29	7.92	37.91	2009
Kanas	0	4271.52	7.94	37.88	2009
Kuneber	0	2137.87	7.96	37.88	2009
Hudad 4 Ena Yayaotuna	3	3410.24	8.36	37.49	2009
Hudad 5 Ena 6	0	3994.64	8.4	37.55	2009
Hudad 7	0	1762.72	8.43	37.56	2009
Dargie	25	7663.8	8.42	37.53	2009
Aboko	3	884.528	8.35	37.68	2009
Bido(Bedotedele)	5	3577.21	8.3	37.64	2009
Boketana Serete	4	2607.09	8.25	37.62	2009
Chisana Korbesa	7	1262.86	8.32	37.66	2009
Fante	1	1107.51	8.26	37.7	2009
Gibe Yemengest Ersha	19	1080.03	8.25	37.56	2009
Jebjebana Gasore	1	2640.9	8.26	37.73	2009
Lachena Omancho	1	1168.8	8.31	37.7	2009
Tewelana Gefersa	7	2147.39	8.29	37.68	2009
Ambalta	2	1817.67	8.3	37.86	2009
Diri Lafto	0	902.494	8.36	37.75	2009
Layegnawgerabana Tachegnawtetesa	0	2010	8.27	37.81	2009
Mamedie	2	950.049	8.27	37.84	2009
Michlena Tereko	0	1183.6	8.33	37.75	2009
Tachegnaw Geraba	1	1288.22	8.26	37.79	2009
Tatesa(Laynegnaw)	3	1650.7	8.29	37.83	2009
Tubana Telilo	1	1413.98	8.33	37.71	2009
Borrorbeluna Borrortedele	4	2786.74	8.29	37.51	2009
Fitena Jaju	21	4272.58	8.31	37.58	2009
Kulit 2	3	2425.32	8.37	37.55	2009
Mida Tedele	1	5282.86	8.35	37.63	2009
Necha Kulit	12	4881.29	8.35	37.55	2009
Walga	1	738.692	8.27	37.58	2009
Abrit	3	2682.12	8.05	37.91	2009
Aftir	4	3851.98	8.06	37.92	2009
Gohana Temborihe	0	3214.74	8.03	37.95	2009
Dekuna	0	3894.25	8.08	38	2009
Moche	1	3886.85	8.05	38.01	2009
Kechiwetena dawke	0	3558.19	8.05	38.04	2009
Emdiber Town	3	6856.41	8.12	37.93	2009
Girarina Feremazgibe	1	3564.53	8.1	37.96	2009
Ager	1	4182.75	8.07	37.94	2009
Yedebe	1	2443.28	8.08	37.95	2009
Yefereziye	2	3632.17	8.15	37.94	2009
Yeweze	0	2544.74	8.1	37.91	2009
Astepa	3	3263.35	8.1	37.9	2009
Awukekir	1	2876.57	8.09	37.87	2009
Bakanwot	1	3322.53	8.13	37.84	2009
Girar Dibir	0	2381.99	8.13	37.88	2009
Megenase	3	3187.26	8.13	37.87	2009
Adoshena Atorche	2	2963.22	8.16	37.82	2009
Yefekterekindebera	1	5195.15	8.15	37.9	2009
Yefekterekwodiro	4	3303.51	8.18	37.88	2009
Wurerberna Wesharbe	4	2015.29	8.18	37.85	2009
Enate	0	1820.84	8.05	37.95	2009
Yejoka	0	2930.46	8.03	37.97	2009
Yesasiye Kuash	0	1967.73	8.06	37.96	2009
Yetaneka	0	2601.8	8.04	37.99	2009
Borana Tuba	0	2089.26	8.23	37.69	2009
Ebrena Kachene	0	1305.13	8.21	37.67	2009
Gurdena Garenbo	0	2311.19	8.15	37.7	2009
Jatona Aradashe	0	1883.19	8.2	37.71	2009
Lukena Eba	0	1897.98	8.18	37.63	2009
Yeshirena Kondaricha	0	1675	8.18	37.71	2009
Azerina Sisa	0	3389.11	8.18	37.77	2009
Buchachina Deneb	0	2633.51	8.2	37.81	2009
Degag Herare	0	3760.04	8.15	37.74	2009
Dubisa	0	2595.46	8.21	37.75	2009
Gasorena Karacha	0	4439.55	8.22	37.78	2009
Hewanina Chukuate	0	3215.79	8.23	37.81	2009
Sisona Imatye	0	2726.5	8.18	37.8	2009
Wordanena Korkuate	0	1977.24	8.16	37.79	2009
Woshirebena Worbeche	0	1848.32	8.21	37.84	2009
Ayin	0	4585.39	7.77	37.87	2009
Bacha(Becha)	3	3216.85	7.8	37.87	2009
Dabir Tsige	1	4119.34	7.84	37.85	2009
Genet	5	3750.53	7.84	37.9	2009
Gomira	1	4211.28	7.79	37.91	2009
Sharko	5	1929.69	7.82	37.89	2009
Tafeke	1	3432.43	7.81	37.9	2009
Wilo Lera	1	3423.98	7.76	37.88	2009
Araticho	5	2087.15	7.87	37.78	2009
Bucha	4	4885.51	7.83	37.81	2009
Dinkula Town	2	809.497	7.84	37.83	2009
Essemat	8	2319.64	7.87	37.8	2009
Hareg	2	1907.5	7.84	37.86	2009
Jeda	5	2155.84	7.9	37.87	2009
Shawura	11	2663.1	7.85	37.82	2009
Welecho	6	2196	7.85	37.84	2009
Zigez	8	1974.07	7.83	37.85	2009
Git(Keres)	0	2295.33	7.82	37.84	2009
Agena Town	5	3920.67	8.14	38	2009
Guyena Yesiba	0	4053.82	8.09	38.03	2009
Keretemo	0	2253.06	8.15	38.05	2009
Nesha	2	1405.52	8.17	38.04	2009
Selam1	1	2598.63	8.17	38.09	2009
Wadiye	1	2777.23	8.17	38.02	2009
Wort	3	2438	8.16	38.07	2009
Yegobat	2	2797.31	8.17	38	2009
Yesiray	5	3903.76	8.13	38.03	2009
Aguashi Terah	4	2899.82	8.2	37.92	2009
Darchana Yebereha Sawerhye	2	3432.43	8.25	37.87	2009
Shebraden	3	2606.03	8.16	37.95	2009
Sheramo	3	4176.41	8.19	37.94	2009
Zigbabotona Yediyewana	1	2441.17	8.21	37.87	2009
Ambagenet	3	2472.87	8.12	37.98	2009
Deseno	1	2321.75	8.21	37.9	2009
Mentir	4	2936.8	8.17	37.97	2009
Gedeb	2	4630.83	8.12	38.08	2009
Koterigedira	1	2837.47	8.08	38.08	2009
Shemane	2	4086.58	8.08	38.11	2009
Wesemer	3	2321.75	8.1	38.05	2009
Yesurana Wariwura	3	3266.52	8.06	38.07	2009
Ambele	5	5627.37	8.14	38.12	2009
Bozheber	6	5402.28	8.12	38.19	2009
Ketene	4	3810.76	8.12	38.12	2009
Kokera	5	3923.84	8.11	38.15	2009
Sabola1	3	4383.54	8.09	38.15	2009
Ambelta	0	2101.94	8.32	38.04	2009
Bedere	2	3179.86	8.33	38.08	2009
Bone	1	3452.51	8.38	38.07	2009
Enge Town	1	490.348	8.37	38.06	2009
Giche Dimtu	2	2814.22	8.41	38.11	2009
Sodo Aybegern	1	2749.75	8.38	38.1	2009
Areda	2	1959.28	8.28	38.24	2009
Asfadin	1	1383.33	8.28	38.23	2009
Ereso	1	1912.78	8.28	38.26	2009
Gerino	4	4313.79	8.25	38.26	2009
Kentuwat	8	6295.26	8.24	38.23	2009
Borobor Sefato	1	834.859	8.3	38.25	2009
Gomra	2	2159.01	8.31	38.27	2009
Hadero	0	1462.59	8.28	38.3	2009
Kurbano	3	2631.39	8.27	38.28	2009
Mehal Gutazer	3	672.115	8.32	38.24	2009
Wolaga Desie	0	5299.77	8.3	38.31	2009
Zelowan Sefato	4	2968.51	8.33	38.2	2009
Denab	1	1849.37	8.4	38.14	2009
Desa	5	2978.02	8.39	38.17	2009
Mehal Amba Town	4	1473.16	8.41	38.24	2009
Meranto Kesib	7	7745.17	8.36	38.27	2009
Oche	9	5924.33	8.39	38.21	2009
Sefatona Kersa	2	2299.56	8.39	38.2	2009
Tilmo	5	4973.23	8.38	38.23	2009
Zare	6	3171.41	8.37	38.25	2009
Amuto	7	2096.66	8.36	38.14	2009
Fitie	4	2842.75	8.33	38.12	2009
Hutir	7	4778.78	8.27	38.14	2009
Jimma	2	2328.1	8.32	38.14	2009
Kecha	1	1988.87	8.32	38.17	2009
Megoragur	3	2184.37	8.3	38.1	2009
Teyba	5	2555.3	8.26	38.17	2009
Wubon	3	2841.69	8.3	38.18	2009
Hambiyati	0	2947.37	7.99	37.9	2009
Wonzirena Gorat	0	2487.67	7.99	37.92	2009
Worko	0	4521.98	7.96	37.91	2009
Zara	2	4100.32	8	37.94	2009
Atazo	1	6009.93	7.85	37.92	2009
Eskute	0	4495.56	7.92	37.93	2009
Esmander	1	3361.63	7.94	37.94	2009
Fuchare	0	5741.51	7.89	37.93	2009
Ediget	0	3335.21	8.77	38	2009
Kebul Town	9	7026.56	7.88	38.03	2009
Sabola2	0	5797.52	7.89	37.99	2009
Sananina Koroficha	1	7250.6	7.94	37.99	2009
Silasie	0	4495.56	7.91	37.97	2009
Agata2	1	3084.75	7.94	37.96	2009
Fegnekir	3	4665.7	7.98	37.97	2009
Kuante Town	7	4077.07	7.97	37.94	2009
Abeke	4	6004.65	7.92	38.04	2009
Abesuja	5	5566.08	7.97	38.11	2009
Areket Kenema (Town)	10	3088.98	7.94	38.07	2009
Areket Sheleko	6	4608.64	7.93	38.07	2009
Burdana Denber	8	5426.59	7.99	38.09	2009
Essenna Adengazo	12	6965.26	7.97	38.06	2009
Badina Yegor	5	4715.37	7.99	38	2009
Bercherina Mocheya	2	2917.78	8.02	38	2009
Amdem	6	3339.44	8.05	38.09	2009
Asslecha	4	3375.37	8.07	38.16	2009
Dirbona Senen	2	3129.14	8.05	38.13	2009
Enjefo	3	5413.9	8.02	38.1	2009
Wusho	7	5954.98	8.02	38.13	2009
Fetazer	5	3314.07	8.03	38.07	2009
Jembero	4	4084.47	8.02	38.03	2009
Wulberagina Tretiro	2	2745.52	8	38.06	2009
Yesharebena Yetatera	7	3216.85	8	38.04	2009
Arma	5	5045.09	7.98	37.99	2009
Zizeanchona Teredo	5	5818.65	7.97	38.02	2009
Berho	0	2432.72	8.33	37.85	2009
Feregete	3	2208.68	8.33	37.79	2009
Fikade	4	2750.81	8.32	37.77	2009
Katibari	9	3284.48	8.28	37.89	2009
Kawa	0	1245.95	8.33	37.88	2009
Keramsa	1	1633.79	8.32	37.91	2009
Kola Kabeda	0	1611.6	8.26	37.76	2009
Lencha	5	2647.24	8.33	37.82	2009
Rekaboka	3	1401.3	8.3	37.76	2009
Rumuga	1	3608.92	8.3	37.75	2009
Zebimola	3	2074.47	8.3	37.8	2009
Degan Shimola	3	2308.02	8.31	37.96	2009
Gerbaja	7	2194.94	8.28	37.93	2009
Gora Sede	6	2191.77	8.35	37.91	2009
Odo Bera	3	2973.79	8.38	37.92	2009
Sunka Dincho	9	3295.05	8.34	37.94	2009
Tatesa Wesharbe	9	2982.24	8.32	37.98	2009
Chancho Wutign	3	2282.65	8.33	38	2009
Cheka Demakesh	1	2759.26	8.35	38.04	2009
Jabdu	0	1224.81	8.39	38	2009
Ubumana Heramba	0	3006.55	8.38	38.02	2009
Wesharbe Legadima	8	2712.76	8.36	37.98	2009
Wolage Sumage	2	2521.49	8.37	38.04	2009
Argoweleti	0	1090.6	8.09	38.57	2009
Bidera Faka	0	3037.2	7.96	38.58	2009
Dida Halibo	0	3383.82	8.04	38.52	2009
Dida Midore	0	4334.93	8.06	38.51	2009
Elala Gebiba	0	2117.8	8.01	38.59	2009
Elala Jilano	0	1731.01	8	38.58	2009
Koshe Town	0	7270.67	8.01	38.53	2009
Koshe Akababi	0	869.733	8	38.54	2009
Semen Koshe	0	2256.23	8.02	38.55	2009
Woja Jare Demeke	0	2421.09	8.02	38.51	2009
Mekakalegna Jare Dembeke	0	2834.29	8.01	38.49	2009
Gola Jare Dembeke	0	2658.87	7.99	38.48	2009
Hobe Jare Dembeke	0	4362.4	8.03	38.48	2009
Kuno Almana	0	4390.94	8.01	38.45	2009
Kuno Kertefa	0	3414.47	8.04	38.45	2009
Faka Raphi	0	1399.18	7.93	38.55	2009
Goto	0	5513.24	7.96	38.47	2009
Shirnto 1	0	2537.34	7.94	38.52	2009
Shirnto 2	0	1464.7	7.91	38.52	2009
Shirnto 3	0	1407.64	7.91	38.51	2009
Udasa Gola	0	1982.53	8	38.5	2009
Udasa Raphi	0	1965.62	7.92	38.53	2009
Udasa Washe	0	2020.57	7.96	38.52	2009
Washe Faka	0	3710.37	8	38.53	2009
Degagogot	0	3144.99	8.2	38.31	2009
Dobi	0	6362.9	8.17	38.33	2009
Goyban	8	4852.75	8.14	38.31	2009
Mekicho	1	4542.06	8.14	38.35	2009
Bate Lejano	0	4757.64	8.1	38.48	2009
Debub Shershera	0	2320.7	8.12	38.42	2009
Dobena Bate	0	519.938	8.1	38.45	2009
Dobena Gola	0	2311.19	8.09	38.43	2009
Elie	0	3030.86	8.13	38.44	2009
Bate Futo	0	4435.32	8.08	38.48	2009
Beche Bulchano	0	3526.49	8.05	38.49	2009
Dida	0	6935.67	8.07	38.53	2009
Enseno Town	0	12034.7	8.06	38.47	2009
Enseno Usme	0	2724.39	8.06	38.46	2009
Weja Bate	0	2677.89	8.1	38.54	2009
Beresa	0	3239.04	8.1	38.41	2009
Dubo Tuto	0	1970.9	8.09	38.39	2009
Gedina Aborat	0	6376.63	8.08	38.34	2009
Michayilu	0	6014.16	8.06	38.32	2009
Mirab Embor	0	3936.52	8.11	38.31	2009
Mirab Meskan	0	3252.78	8.1	38.31	2009
Misrak Embor	0	3688.18	8.11	38.35	2009
Misrak Meskan	1	3633.22	8.09	38.36	2009
Wurib	1	5650.62	8.07	38.32	2009
Yetebon	20	6806.75	8.13	38.3	2009
Bamo	0	4387.77	8.12	38.49	2009
Ucha Gename	0	4037.97	8.1	38.51	2009
Yimar Wacho 1	0	4240.87	8.15	38.47	2009
Yimar Wacho 2	0	3001.27	8.14	38.48	2009
Yimar Wacho 3	0	2715.93	8.14	38.49	2009
Meserete Wegeram	0	7018.1	8.23	38.35	2009
Semen Shershera	0	2467.59	8.14	38.42	2009
Sosit Amba	0	2420.04	8.19	38.36	2009
Welensho 1	0	2356.63	8.16	38.38	2009
Welensho 2	9	3729.39	8.15	38.37	2009
Dirama	0	2617.65	8.16	38.41	2009
Jole 2 Ena 3	1	6536.21	8.18	38.49	2009
Jole 1	11	3499.01	8.2	38.47	2009
Shershera Bido	0	2200.22	8.18	38.42	2009
Shershera Machmena	1	1727.84	8.19	38.45	2009
Wita	0	2925.18	8.16	38.45	2009
Chimbe	0	2209.74	8.14	38.24	2009
Furcha	0	2820.56	8.14	38.2	2009
Teklehaymanot	1	5050.37	8.17	38.2	2009
Yasin Awra	2	2879.74	8.16	38.13	2009
Yekoto	0	3624.77	8.15	38.17	2009
Cheza Sefer	4	3863.6	8.2	38.12	2009
Ginab	2	3505.35	8.21	38.07	2009
Hawariyat Town	4	764.055	8.24	38.06	2009
Koror	7	4830.56	8.24	38.1	2009
Selam2	1	2619.77	8.19	38.09	2009
Yechane	8	5699.24	8.2	38.15	2009
Yeshehara	6	3228.48	8.24	38.04	2009
Aboj	0	4500.84	8.17	38.25	2009
Anzire	0	2694.8	8.2	38.25	2009
Daba	0	2930.46	8.23	38.16	2009
Kochin	0	2159.01	8.22	38.23	2009
Megeran	0	2377.76	8.21	38.2	2009
Attat	0	2569.04	8.27	38.09	2009
Chebo	1	2428.49	8.29	38.05	2009
Cheret	2	3166.12	8.3	38.02	2009
Mekorkor	1	2414.75	8.27	38.06	2009
Seba	3	2507.75	8.28	37.99	2009
Wurafuna	3	3580.38	8.26	38	2009
Batina Yekeras	1	2149.5	8.21	38.87	2009
Dengez	5	3906.93	8.19	37.99	2009
Feres Gura	2	1566.15	8.25	37.9	2009
Wukye	3	3948.15	8.22	38.01	2009
Yebejecha Zeregeba	2	2864.94	8.23	37.94	2009
Yewegerewena Chancho	3	1783.85	8.23	37.91	2009
Aguske	6	4093.98	8.27	38.01	2009
Adele Chelelek	10	4152.1	8.16	38.52	2009
Adele Gose	7	2173.8	8.19	38.54	2009
Gose Salen	4	1512.26	8.22	38.53	2009
Adele Kobona Borobor	4	4065.45	8.15	38.56	2009
Adele Silasie Nadefeka	4	4784.06	8.12	38.53	2009
Anati	0	3074.18	8.36	38.57	2009
Buee Town	6	7361.56	8.32	38.55	2009
Buee Zuria	1	2090.32	8.33	38.57	2009
Fato	3	3452.51	8.37	38.5	2009
Firshi	2	1766.94	8.34	38.52	2009
Gimse	3	2295.33	8.32	38.5	2009
Beke Bisan Jelba	1	1274.48	8.25	38.45	2009
Gumber Nada	0	1556.64	8.27	38.39	2009
Mahberawi Seyat	0	2588.06	8.29	38.42	2009
Melko Kurand	0	864.449	8.25	38.42	2009
Dega Nurena	2	2648.3	8.28	38.46	2009
Endebuyo	1	3040.37	8.33	38.46	2009
Ishigediye	0	3623.71	8.38	38.46	2009
Iymelal	0	3038.25	8.36	38.44	2009
Amawote Gifitigi	1	3633.22	8.44	38.52	2009
Amawote Laligi	0	2872.34	8.42	38.5	2009
Amawote Moragi	0	3832.96	8.46	38.55	2009
Bono Aygido	0	2403.13	8.44	38.47	2009
Gereno Betet Wenz	0	1733.13	8.41	38.53	2009
Gereno Enset Tekil	0	2558.47	8.44	38.57	2009
Agam Sanado Golbe	3	1420.32	8.22	38.51	2009
Damu 1	1	2599.69	8.22	38.38	2009
Damu 2	0	1921.23	8.23	38.41	2009
Damu 3	0	2086.09	8.21	38.43	2009
Gogeti 1	2	2054.39	8.23	38.49	2009
Gogeti 2	6	1888.47	8.21	38.49	2009
Gogeti 3	1	2510.92	8.2	38.48	2009
Golbe	4	1112.79	8.25	38.51	2009
Kela Town	6	3718.82	8.26	38.49	2009
Kela Akababi	3	991.263	8.26	38.48	2009
Kola Nurena	1	1821.9	8.28	38.49	2009
Negesa	3	1543.96	8.28	38.53	2009
Fule Amanuel	0	1695.08	8.4	38.55	2009
Geneta Mariam	0	2205.51	8.41	38.59	2009
Michael Semero	0	2317.53	8.4	38.65	2009
Suten Town	2	1371.71	8.41	38.62	2009
Suten Akababi	0	3168.24	8.39	38.6	2009
Tiya Town	0	2046.99	8.44	38.61	2009
Adazer	0	2846.98	8.31	38.58	2009
Dachi Hamus Gebeya	2	4320.13	8.36	38.64	2009
Suatina Gedam	2	2062.84	8.28	38.6	2009
Udugetina Gefersa	1	2688.46	8.31	38.62	2009
Wacho Morege	1	2771.94	8.33	38.63	2009
Berberna Awara(Werebo Baleweld)	2	2001.55	8.22	38.66	2009
Dobana Timuga	2	1275.54	8.27	38.64	2009
Dugda Geriye	0	2331.27	8.13	38.64	2009
Dugda Goro	4	2412.64	8.16	38.65	2009
Ejersa	0	2010	8.25	38.68	2009
Rifenso	5	4766.1	8.21	38.62	2009
Soloke Gebriel	1	3972.45	8.25	38.62	2009
Welkitie Town	77	30505.1	8.28	37.78	2009
Gubre Town	0	2646.19	8.2	37.79	2009
Butajira Town	0	35302.9	8.12	38.39	2009
Awasir	1	2717.02	7.95	37.85	2010
Egeze	0	2030.43	7.95	37.82	2010
Tumane	2	2297.68	7.98	37.8	2010
Wersibate	0	2369.38	7.93	37.82	2010
Weshezewiyar	0	3163.52	7.97	37.83	2010
Andahore	0	1966.34	8.05	37.87	2010
Daemir	0	1689.31	8.07	37.83	2010
Egebegn	2	2859.34	8.07	37.87	2010
Enangera	0	2278.13	8.03	37.92	2010
Kosed	3	2542.12	8.01	37.9	2010
Shanka	1	2484.54	8.03	37.87	2010
Achawede	4	2654.01	8.12	37.76	2010
Ebaragn	3	2256.4	8.1	37.84	2010
Shafamo	1	2712.68	8.13	37.77	2010
Terede	4	3077.7	8.09	37.79	2010
Terhogne	2	2250.97	8.09	37.82	2010
Werkate	0	2894.1	8.13	37.8	2010
Agare	2	2544.29	8.04	37.69	2010
Denber	1	2191.22	8.08	37.77	2010
Gerenbo	4	1894.64	8.12	37.7	2010
Gomshe	2	2916.91	8.06	37.77	2010
Gonchebete	3	3069.01	8.12	37.64	2010
Gondereche	4	2344.39	8.11	37.74	2010
Horbet Zizo	4	2309.63	8.1	37.7	2010
Jatu	6	2942.99	8.05	37.64	2010
Kerebed	3	3001.65	8.04	37.76	2010
Alibo	6	2882.15	7.93	37.78	2010
Bortene	2	2214.03	7.99	37.75	2010
Doba	10	2384.59	7.97	37.69	2010
Ke-end	1	2971.23	7.97	37.77	2010
Mi-edy	3	2868.03	7.95	37.8	2010
Shimoro	7	2259.66	7.99	37.72	2010
Tarbe Eshekura	5	1817.5	7.93	37.76	2010
Wedesha	11	2658.36	9.94	37.71	2010
Weyra	9	2473.67	7.95	37.75	2010
Barwa	4	2260.74	7.86	37.75	2010
Deyas	6	1996.76	7.87	37.75	2010
Egendana Tarbe	8	2274.87	7.88	37.76	2010
Ener Gedam	9	2864.77	7.87	37.76	2010
Gaureba	4	2218.38	7.9	37.79	2010
Kose Town	5	1817.5	7.86	37.73	2010
Lankatore	3	1878.34	7.9	37.76	2010
Abirir	9	3923.98	7.87	37.89	2010
Anzeche	9	2695.29	7.91	37.8	2010
Astir	5	3821.86	7.91	37.86	2010
Awid	8	4300.95	7.89	37.89	2010
Barugn	5	2403.06	7.91	37.83	2010
Mafed	8	2449.77	7.89	37.84	2010
Yekatit	5	3117.89	7.89	37.83	2010
Esseher	1	2915.83	8.01	37.77	2010
Gardashe	2	3754.51	8.03	37.74	2010
Guntana	1	2342.22	8.01	37.72	2010
Mekana	0	3311.27	8.01	37.8	2010
Sundikay	2	2636.63	7.98	37.78	2010
Amogera	2	3663.25	7.8	37.86	2010
Gahrad	0	3201.54	7.99	37.84	2010
Gasawde	0	2564.93	8.02	37.85	2010
Gunchire Town	1	5341.7	8.03	37.83	2010
Hured	2	3051.62	8.02	37.82	2010
Kasay	0	3139.62	8.07	37.81	2010
Kochira	3	3565.48	8.05	37.82	2010
Wenche	0	2293.34	7.99	37.81	2010
Abogade	0	3396	7.98	37.86	2010
Agata1	0	4482.38	7.92	37.91	2010
Kanas	5	4391.12	7.94	37.88	2010
Kuneber	1	2197.73	7.96	37.88	2010
Hudad 4 Ena Yayaotuna	1	3505.73	8.36	37.49	2010
Hudad 5 Ena 6	0	4106.49	8.4	37.55	2010
Hudad 7	1	1812.07	8.43	37.56	2010
Dargie	18	7878.38	8.42	37.53	2010
Aboko	0	909.295	8.35	37.68	2010
Bido(Bedotedele)	1	3677.38	8.3	37.64	2010
Boketana Serete	1	2680.08	8.25	37.62	2010
Chisana Korbesa	3	1298.22	8.32	37.66	2010
Fante	0	1138.52	8.26	37.7	2010
Gibe Yemengest Ersha	3	1110.27	8.25	37.56	2010
Jebjebana Gasore	2	2714.85	8.26	37.73	2010
Lachena Omancho	0	1201.53	8.31	37.7	2010
Tewelana Gefersa	1	2207.51	8.29	37.68	2010
Ambalta	2	1868.56	8.3	37.86	2010
Diri Lafto	0	927.763	8.36	37.75	2010
Layegnawgerabana Tachegnawtetesa	1	2066.28	8.27	37.81	2010
Mamedie	5	976.65	8.27	37.84	2010
Michlena Tereko	1	1216.74	8.33	37.75	2010
Tachegnaw Geraba	1	1324.29	8.26	37.79	2010
Tatesa(Laynegnaw)	0	1696.92	8.29	37.83	2010
Tubana Telilo	0	1453.57	8.33	37.71	2010
Borrorbeluna Borrortedele	0	2864.77	8.29	37.51	2010
Fitena Jaju	8	4392.21	8.31	37.58	2010
Kulit 2	3	2493.23	8.37	37.55	2010
Mida Tedele	0	5430.78	8.35	37.63	2010
Necha Kulit	11	5017.96	8.35	37.55	2010
Walga	0	759.375	8.27	37.58	2010
Abrit	6	2757.22	8.05	37.91	2010
Aftir	7	3959.83	8.06	37.92	2010
Gohana Temborihe	2	3304.75	8.03	37.95	2010
Dekuna	0	4003.29	8.08	38	2010
Moche	4	3995.68	8.05	38.01	2010
Kechiwetena dawke	3	3657.82	8.05	38.04	2010
Emdiber Town	13	7048.39	8.12	37.93	2010
Girarina Feremazgibe	2	3664.34	8.1	37.96	2010
Ager	4	4299.87	8.07	37.94	2010
Yedebe	2	2511.7	8.08	37.95	2010
Yefereziye	1	3733.87	8.15	37.94	2010
Yeweze	3	2615.99	8.1	37.91	2010
Astepa	4	3354.72	8.1	37.9	2010
Awukekir	1	2957.11	8.09	37.87	2010
Bakanwot	1	3415.56	8.13	37.84	2010
Girar Dibir	2	2448.69	8.13	37.88	2010
Megenase	0	3276.5	8.13	37.87	2010
Adoshena Atorche	5	3046.19	8.16	37.82	2010
Yefekterekindebera	12	5340.61	8.15	37.9	2010
Yefekterekwodiro	2	3396	8.18	37.88	2010
Wurerberna Wesharbe	1	2071.72	8.18	37.85	2010
Enate	1	1871.82	8.05	37.95	2010
Yejoka	2	3012.51	8.03	37.97	2010
Yesasiye Kuash	0	2022.83	8.06	37.96	2010
Yetaneka	3	2674.65	8.04	37.99	2010
Borana Tuba	4	2147.76	8.23	37.69	2010
Ebrena Kachene	0	1341.67	8.21	37.67	2010
Gurdena Garenbo	1	2375.9	8.15	37.7	2010
Jatona Aradashe	1	1935.92	8.2	37.71	2010
Lukena Eba	5	1951.13	8.18	37.63	2010
Yeshirena Kondaricha	0	1721.9	8.18	37.71	2010
Azerina Sisa	2	3484	8.18	37.77	2010
Buchachina Deneb	0	2707.24	8.2	37.81	2010
Degag Herare	5	3865.32	8.15	37.74	2010
Dubisa	0	2668.13	8.21	37.75	2010
Gasorena Karacha	2	4563.86	8.22	37.78	2010
Hewanina Chukuate	1	3305.84	8.23	37.81	2010
Sisona Imatye	0	2802.84	8.18	37.8	2010
Wordanena Korkuate	0	2032.61	8.16	37.79	2010
Woshirebena Worbeche	1	1900.07	8.21	37.84	2010
Ayin	0	4713.78	7.77	37.87	2010
Bacha(Becha)	7	3306.92	7.8	37.87	2010
Dabir Tsige	0	4234.69	7.84	37.85	2010
Genet	5	3855.54	7.84	37.9	2010
Gomira	1	4329.2	7.79	37.91	2010
Sharko	3	1983.72	7.82	37.89	2010
Tafeke	3	3528.54	7.81	37.9	2010
Wilo Lera	0	3519.85	7.76	37.88	2010
Araticho	2	2145.59	7.87	37.78	2010
Bucha	4	5022.31	7.83	37.81	2010
Dinkula Town	2	832.162	7.84	37.83	2010
Essemat	8	2384.59	7.87	37.8	2010
Hareg	4	1960.9	7.84	37.86	2010
Jeda	1	2216.2	7.9	37.87	2010
Shawura	8	2737.66	7.85	37.82	2010
Welecho	11	2257.49	7.85	37.84	2010
Zigez	9	2029.35	7.83	37.85	2010
Git(Keres)	3	2359.6	7.82	37.84	2010
Agena Town	3	4030.45	8.14	38	2010
Guyena Yesiba	1	4167.33	8.09	38.03	2010
Keretemo	0	2316.15	8.15	38.05	2010
Nesha	1	1444.88	8.17	38.04	2010
Selam1	1	2671.39	8.17	38.09	2010
Wadiye	3	2854.99	8.17	38.02	2010
Wort	0	2506.26	8.16	38.07	2010
Yegobat	2	2875.63	8.17	38	2010
Yesiray	3	4013.07	8.13	38.03	2010
Aguashi Terah	0	2981.01	8.2	37.92	2010
Darchana Yebereha Sawerhye	1	3528.54	8.25	37.87	2010
Shebraden	0	2679	8.16	37.95	2010
Sheramo	3	4293.35	8.19	37.94	2010
Zigbabotona Yediyewana	1	2509.52	8.21	37.87	2010
Ambagenet	0	2542.12	8.12	37.98	2010
Deseno	0	2386.76	8.21	37.9	2010
Mentir	1	3019.03	8.17	37.97	2010
Gedeb	0	4760.49	8.12	38.08	2010
Koterigedira	1	2916.91	8.08	38.08	2010
Shemane	1	4201.01	8.08	38.11	2010
Wesemer	3	2386.76	8.1	38.05	2010
Yesurana Wariwura	0	3357.98	8.06	38.07	2010
Ambele	5	5784.94	8.14	38.12	2010
Bozheber	2	5553.54	8.12	38.19	2010
Ketene	1	3917.46	8.12	38.12	2010
Kokera	1	4033.71	8.11	38.15	2010
Sabola1	3	4506.28	8.09	38.15	2010
Ambelta	0	2160.8	8.32	38.04	2010
Bedere	2	3268.9	8.33	38.08	2010
Bone	1	3549.18	8.38	38.07	2010
Enge Town	2	504.078	8.37	38.06	2010
Giche Dimtu	1	2893.01	8.41	38.11	2010
Sodo Aybegern	0	2826.75	8.38	38.1	2010
Areda	0	2014.14	8.28	38.24	2010
Asfadin	2	1422.06	8.28	38.23	2010
Ereso	3	1966.34	8.28	38.26	2010
Gerino	1	4434.58	8.25	38.26	2010
Kentuwat	7	6471.53	8.24	38.23	2010
Borobor Sefato	0	858.235	8.3	38.25	2010
Gomra	1	2219.46	8.31	38.27	2010
Hadero	0	1503.54	8.28	38.3	2010
Kurbano	0	2705.07	8.27	38.28	2010
Mehal Gutazer	1	690.934	8.32	38.24	2010
Wolaga Desie	0	5448.17	8.3	38.31	2010
Zelowan Sefato	2	3051.62	8.33	38.2	2010
Denab	1	1901.15	8.4	38.14	2010
Desa	2	3061.4	8.39	38.17	2010
Mehal Amba Town	4	1514.41	8.41	38.24	2010
Meranto Kesib	6	7962.03	8.36	38.27	2010
Oche	4	6090.21	8.39	38.21	2010
Sefatona Kersa	4	2363.95	8.39	38.2	2010
Tilmo	4	5112.48	8.38	38.23	2010
Zare	2	3260.21	8.37	38.25	2010
Amuto	3	2155.37	8.36	38.14	2010
Fitie	7	2922.35	8.33	38.12	2010
Hutir	4	4912.58	8.27	38.14	2010
Jimma	2	2393.28	8.32	38.14	2010
Kecha	4	2044.56	8.32	38.17	2010
Megoragur	2	2245.53	8.3	38.1	2010
Teyba	1	2626.85	8.26	38.17	2010
Wubon	1	2921.26	8.3	38.18	2010
Hambiyati	3	3029.9	7.99	37.9	2010
Wonzirena Gorat	7	2557.32	7.99	37.92	2010
Worko	4	4648.59	7.96	37.91	2010
Zara	7	4215.13	8	37.94	2010
Atazo	3	6178.21	7.85	37.92	2010
Eskute	0	4621.43	7.92	37.93	2010
Esmander	5	3455.76	7.94	37.94	2010
Fuchare	3	5902.27	7.89	37.93	2010
Ediget	2	3428.6	8.77	38	2010
Kebul Town	14	7223.3	7.88	38.03	2010
Sabola2	6	5959.85	7.89	37.99	2010
Sananina Koroficha	7	7453.61	7.94	37.99	2010
Silasie	3	4621.43	7.91	37.97	2010
Agata2	8	3171.13	7.94	37.96	2010
Fegnekir	6	4796.34	7.98	37.97	2010
Kuante Town	5	4191.23	7.97	37.94	2010
Abeke	8	6172.78	7.92	38.04	2010
Abesuja	7	5721.93	7.97	38.11	2010
Areket Kenema (Town)	14	3175.47	7.94	38.07	2010
Areket Sheleko	4	4737.68	7.93	38.07	2010
Burdana Denber	15	5578.53	7.99	38.09	2010
Essenna Adengazo	19	7160.29	7.97	38.06	2010
Badina Yegor	5	4847.4	7.99	38	2010
Bercherina Mocheya	4	2999.48	8.02	38	2010
Amdem	4	3432.94	8.05	38.09	2010
Asslecha	7	3469.88	8.07	38.16	2010
Dirbona Senen	6	3216.75	8.05	38.13	2010
Enjefo	18	5565.49	8.02	38.1	2010
Wusho	16	6121.72	8.02	38.13	2010
Fetazer	5	3406.87	8.03	38.07	2010
Jembero	6	4198.84	8.02	38.03	2010
Wulberagina Tretiro	5	2822.4	8	38.06	2010
Yesharebena Yetatera	4	3306.92	8	38.04	2010
Arma	5	5186.35	7.98	37.99	2010
Zizeanchona Teredo	8	5981.57	7.97	38.02	2010
Berho	1	2500.83	8.33	37.85	2010
Feregete	1	2270.52	8.33	37.79	2010
Fikade	2	2827.83	8.32	37.77	2010
Katibari	5	3376.45	8.28	37.89	2010
Kawa	0	1280.83	8.33	37.88	2010
Keramsa	2	1679.53	8.32	37.91	2010
Kola Kabeda	0	1656.72	8.26	37.76	2010
Lencha	1	2721.37	8.33	37.82	2010
Rekaboka	1	1440.53	8.3	37.76	2010
Rumuga	0	3709.97	8.3	37.75	2010
Zebimola	0	2132.55	8.3	37.8	2010
Degan Shimola	8	2372.64	8.31	37.96	2010
Gerbaja	5	2256.4	8.28	37.93	2010
Gora Sede	5	2253.14	8.35	37.91	2010
Odo Bera	1	3057.06	8.38	37.92	2010
Sunka Dincho	8	3387.31	8.34	37.94	2010
Tatesa Wesharbe	6	3065.75	8.32	37.98	2010
Chancho Wutign	6	2346.57	8.33	38	2010
Cheka Demakesh	1	2836.52	8.35	38.04	2010
Jabdu	0	1259.11	8.39	38	2010
Ubumana Heramba	0	3090.73	8.38	38.02	2010
Wesharbe Legadima	2	2788.72	8.36	37.98	2010
Wolage Sumage	1	2592.09	8.37	38.04	2010
Argoweleti	0	1121.14	8.09	38.57	2010
Bidera Faka	0	3122.24	7.96	38.58	2010
Dida Halibo	0	3478.57	8.04	38.52	2010
Dida Midore	7	4456.31	8.06	38.51	2010
Elala Gebiba	1	2177.09	8.01	38.59	2010
Elala Jilano	0	1779.48	8	38.58	2010
Koshe Town	0	7474.25	8.01	38.53	2010
Koshe Akababi	3	894.086	8	38.54	2010
Semen Koshe	0	2319.41	8.02	38.55	2010
Woja Jare Demeke	0	2488.88	8.02	38.51	2010
Mekakalegna Jare Dembeke	1	2913.65	8.01	38.49	2010
Gola Jare Dembeke	1	2733.32	7.99	38.48	2010
Hobe Jare Dembeke	3	4484.55	8.03	38.48	2010
Kuno Almana	0	4513.88	8.01	38.45	2010
Kuno Kertefa	15	3510.07	8.04	38.45	2010
Faka Raphi	0	1438.36	7.93	38.55	2010
Goto	0	5667.61	7.96	38.47	2010
Shirnto 1	0	2608.38	7.94	38.52	2010
Shirnto 2	0	1505.71	7.91	38.52	2010
Shirnto 3	0	1447.05	7.91	38.51	2010
Udasa Gola	0	2038.04	8	38.5	2010
Udasa Raphi	0	2020.66	7.92	38.53	2010
Udasa Washe	0	2077.15	7.96	38.52	2010
Washe Faka	0	3814.26	8	38.53	2010
Degagogot	0	3233.05	8.2	38.31	2010
Dobi	2	6541.06	8.17	38.33	2010
Goyban	4	4988.63	8.14	38.31	2010
Mekicho	0	4669.24	8.14	38.35	2010
Bate Lejano	5	4890.86	8.1	38.48	2010
Debub Shershera	0	2385.68	8.12	38.42	2010
Dobena Bate	6	534.496	8.1	38.45	2010
Dobena Gola	5	2375.9	8.09	38.43	2010
Elie	0	3115.72	8.13	38.44	2010
Bate Futo	9	4559.51	8.08	38.48	2010
Beche Bulchano	1	3625.23	8.05	38.49	2010
Dida	6	7129.87	8.07	38.53	2010
Enseno Town	31	12371.6	8.06	38.47	2010
Enseno Usme	5	2800.67	8.06	38.46	2010
Weja Bate	1	2752.87	8.1	38.54	2010
Beresa	0	3329.74	8.1	38.41	2010
Dubo Tuto	0	2026.09	8.09	38.39	2010
Gedina Aborat	5	6555.18	8.08	38.34	2010
Michayilu	8	6182.55	8.06	38.32	2010
Mirab Embor	0	4046.74	8.11	38.31	2010
Mirab Meskan	1	3343.86	8.1	38.31	2010
Misrak Embor	1	3791.45	8.11	38.35	2010
Misrak Meskan	0	3734.95	8.09	38.36	2010
Wurib	3	5808.84	8.07	38.32	2010
Yetebon	23	6997.33	8.13	38.3	2010
Bamo	10	4510.62	8.12	38.49	2010
Ucha Gename	3	4151.03	8.1	38.51	2010
Yimar Wacho 1	8	4359.62	8.15	38.47	2010
Yimar Wacho 2	3	3085.3	8.14	38.48	2010
Yimar Wacho 3	7	2791.98	8.14	38.49	2010
Meserete Wegeram	0	7214.61	8.23	38.35	2010
Semen Shershera	0	2536.68	8.14	38.42	2010
Sosit Amba	0	2487.8	8.19	38.36	2010
Welensho 1	0	2422.61	8.16	38.38	2010
Welensho 2	0	3833.81	8.15	38.37	2010
Dirama	0	2690.95	8.16	38.41	2010
Jole 2 Ena 3	7	6719.22	8.18	38.49	2010
Jole 1	13	3596.98	8.2	38.47	2010
Shershera Bido	0	2261.83	8.18	38.42	2010
Shershera Machmena	1	1776.22	8.19	38.45	2010
Wita	4	3007.08	8.16	38.45	2010
Chimbe	0	2271.61	8.14	38.24	2010
Furcha	0	2899.53	8.14	38.2	2010
Teklehaymanot	0	5191.78	8.17	38.2	2010
Yasin Awra	1	2960.37	8.16	38.13	2010
Yekoto	0	3726.26	8.15	38.17	2010
Cheza Sefer	5	3971.78	8.2	38.12	2010
Ginab	3	3603.5	8.21	38.07	2010
Hawariyat Town	2	785.448	8.24	38.06	2010
Koror	5	4965.82	8.24	38.1	2010
Selam2	1	2693.12	8.19	38.09	2010
Yechane	3	5858.81	8.2	38.15	2010
Yeshehara	2	3318.87	8.24	38.04	2010
Aboj	0	4626.87	8.17	38.25	2010
Anzire	1	2770.25	8.2	38.25	2010
Daba	1	3012.51	8.23	38.16	2010
Kochin	0	2219.46	8.22	38.23	2010
Megeran	0	2444.34	8.21	38.2	2010
Attat	2	2640.98	8.27	38.09	2010
Chebo	4	2496.49	8.29	38.05	2010
Cheret	4	3254.78	8.3	38.02	2010
Mekorkor	4	2482.36	8.27	38.06	2010
Seba	2	2577.97	8.28	37.99	2010
Wurafuna	1	3680.63	8.26	38	2010
Batina Yekeras	3	2209.68	8.21	38.87	2010
Dengez	3	4016.32	8.19	37.99	2010
Feres Gura	0	1610.01	8.25	37.9	2010
Wukye	7	4058.69	8.22	38.01	2010
Yebejecha Zeregeba	2	2945.16	8.23	37.94	2010
Yewegerewena Chancho	1	1833.8	8.23	37.91	2010
Aguske	3	4208.61	8.27	38.01	2010
Adele Chelelek	12	4268.36	8.16	38.52	2010
Adele Gose	1	2234.67	8.19	38.54	2010
Gose Salen	3	1554.6	8.22	38.53	2010
Adele Kobona Borobor	3	4179.28	8.15	38.56	2010
Adele Silasie Nadefeka	5	4918.01	8.12	38.53	2010
Anati	3	3160.26	8.36	38.57	2010
Buee Town	22	7567.68	8.32	38.55	2010
Buee Zuria	2	2148.85	8.33	38.57	2010
Fato	1	3549.18	8.37	38.5	2010
Firshi	3	1816.42	8.34	38.52	2010
Gimse	1	2359.6	8.32	38.5	2010
Beke Bisan Jelba	1	1310.17	8.25	38.45	2010
Gumber Nada	0	1600.23	8.27	38.39	2010
Mahberawi Seyat	2	2660.53	8.29	38.42	2010
Melko Kurand	1	888.654	8.25	38.42	2010
Dega Nurena	2	2722.45	8.28	38.46	2010
Endebuyo	2	3125.5	8.33	38.46	2010
Ishigediye	2	3725.18	8.38	38.46	2010
Iymelal	4	3123.33	8.36	38.44	2010
Amawote Gifitigi	0	3734.95	8.44	38.52	2010
Amawote Laligi	0	2952.76	8.42	38.5	2010
Amawote Moragi	0	3940.28	8.46	38.55	2010
Bono Aygido	0	2470.41	8.44	38.47	2010
Gereno Betet Wenz	0	1781.65	8.41	38.53	2010
Gereno Enset Tekil	0	2630.11	8.44	38.57	2010
Agam Sanado Golbe	2	1460.09	8.22	38.51	2010
Damu 1	0	2672.48	8.22	38.38	2010
Damu 2	0	1975.03	8.23	38.41	2010
Damu 3	2	2144.5	8.21	38.43	2010
Gogeti 1	5	2111.91	8.23	38.49	2010
Gogeti 2	9	1941.35	8.21	38.49	2010
Gogeti 3	8	2581.22	8.2	38.48	2010
Golbe	4	1143.95	8.25	38.51	2010
Kela Town	7	3822.95	8.26	38.49	2010
Kela Akababi	2	1019.02	8.26	38.48	2010
Kola Nurena	2	1872.91	8.28	38.49	2010
Negesa	3	1587.19	8.28	38.53	2010
Fule Amanuel	0	1742.54	8.4	38.55	2010
Geneta Mariam	0	2267.26	8.41	38.59	2010
Michael Semero	0	2382.42	8.4	38.65	2010
Suten Town	0	1410.11	8.41	38.62	2010
Suten Akababi	0	3256.95	8.39	38.6	2010
Tiya Town	0	2104.31	8.44	38.61	2010
Adazer	1	2926.69	8.31	38.58	2010
Dachi Hamus Gebeya	4	4441.1	8.36	38.64	2010
Suatina Gedam	1	2120.6	8.28	38.6	2010
Udugetina Gefersa	0	2763.74	8.31	38.62	2010
Wacho Morege	1	2849.56	8.33	38.63	2010
Berberna Awara(Werebo Baleweld)	1	2057.59	8.22	38.66	2010
Dobana Timuga	5	1311.25	8.27	38.64	2010
Dugda Geriye	4	2396.54	8.13	38.64	2010
Dugda Goro	2	2480.19	8.16	38.65	2010
Ejersa	3	2066.28	8.25	38.68	2010
Rifenso	7	4899.55	8.21	38.62	2010
Soloke Gebriel	3	4083.68	8.25	38.62	2010
Welkitie Town	30	31359.3	8.28	37.78	2010
Gubre Town	0	2720.28	8.2	37.79	2010
Butajira Town	0	36291.4	8.12	38.39	2010
Awasir	2	2793.1	7.95	37.85	2011
Egeze	3	2087.29	7.95	37.82	2011
Tumane	1	2362.02	7.98	37.8	2011
Wersibate	0	2435.72	7.93	37.82	2011
Weshezewiyar	1	3252.1	7.97	37.83	2011
Andahore	0	2021.39	8.05	37.87	2011
Daemir	0	1736.61	8.07	37.83	2011
Egebegn	1	2939.4	8.07	37.87	2011
Enangera	0	2341.91	8.03	37.92	2011
Kosed	1	2613.29	8.01	37.9	2011
Shanka	5	2554.1	8.03	37.87	2011
Achawede	2	2728.32	8.12	37.76	2011
Ebaragn	6	2319.58	8.1	37.84	2011
Shafamo	7	2788.63	8.13	37.77	2011
Terede	5	3163.87	8.09	37.79	2011
Terhogne	3	2313.99	8.09	37.82	2011
Werkate	2	2975.14	8.13	37.8	2011
Agare	4	2615.53	8.04	37.69	2011
Denber	2	2252.57	8.08	37.77	2011
Gerenbo	2	1947.69	8.12	37.7	2011
Gomshe	7	2998.59	8.06	37.77	2011
Gonchebete	4	3154.94	8.12	37.64	2011
Gondereche	7	2410.04	8.11	37.74	2011
Horbet Zizo	6	2374.3	8.1	37.7	2011
Jatu	6	3025.39	8.05	37.64	2011
Kerebed	6	3085.7	8.04	37.76	2011
Alibo	3	2962.85	7.93	37.78	2011
Bortene	0	2276.02	7.99	37.75	2011
Doba	6	2451.36	7.97	37.69	2011
Ke-end	1	3054.43	7.97	37.77	2011
Mi-edy	1	2948.33	7.95	37.8	2011
Shimoro	5	2322.93	7.99	37.72	2011
Tarbe Eshekura	0	1868.39	7.93	37.76	2011
Wedesha	3	2732.79	9.94	37.71	2011
Weyra	10	2542.94	7.95	37.75	2011
Barwa	6	2324.05	7.86	37.75	2011
Deyas	1	2052.66	7.87	37.75	2011
Egendana Tarbe	6	2338.56	7.88	37.76	2011
Ener Gedam	5	2944.98	7.87	37.76	2011
Gaureba	2	2280.49	7.9	37.79	2011
Kose Town	9	1868.39	7.86	37.73	2011
Lankatore	3	1930.93	7.9	37.76	2011
Abirir	6	4033.85	7.87	37.89	2011
Anzeche	1	2770.76	7.91	37.8	2011
Astir	2	3928.88	7.91	37.86	2011
Awid	6	4421.38	7.89	37.89	2011
Barugn	2	2470.34	7.91	37.83	2011
Mafed	2	2518.37	7.89	37.84	2011
Yekatit	3	3205.19	7.89	37.83	2011
Esseher	3	2997.47	8.01	37.77	2011
Gardashe	2	3859.63	8.03	37.74	2011
Guntana	4	2407.8	8.01	37.72	2011
Mekana	2	3403.98	8.01	37.8	2011
Sundikay	2	2710.46	7.98	37.78	2011
Amogera	5	3765.82	7.8	37.86	2011
Gahrad	4	3291.19	7.99	37.84	2011
Gasawde	6	2636.75	8.02	37.85	2011
Gunchire Town	26	5491.27	8.03	37.83	2011
Hured	6	3137.07	8.02	37.82	2011
Kasay	4	3227.53	8.07	37.81	2011
Kochira	3	3665.31	8.05	37.82	2011
Wenche	0	2357.55	7.99	37.81	2011
Abogade	1	3491.09	7.98	37.86	2011
Agata1	3	4607.89	7.92	37.91	2011
Kanas	2	4514.07	7.94	37.88	2011
Kuneber	2	2259.27	7.96	37.88	2011
Hudad 4 Ena Yayaotuna	4	3603.89	8.36	37.49	2011
Hudad 5 Ena 6	12	4221.48	8.4	37.55	2011
Hudad 7	1	1862.81	8.43	37.56	2011
Dargie	44	8098.98	8.42	37.53	2011
Aboko	0	934.755	8.35	37.68	2011
Bido(Bedotedele)	6	3780.34	8.3	37.64	2011
Boketana Serete	1	2755.13	8.25	37.62	2011
Chisana Korbesa	3	1334.57	8.32	37.66	2011
Fante	0	1170.4	8.26	37.7	2011
Gibe Yemengest Ersha	12	1141.36	8.25	37.56	2011
Jebjebana Gasore	1	2790.86	8.26	37.73	2011
Lachena Omancho	0	1235.17	8.31	37.7	2011
Tewelana Gefersa	4	2269.32	8.29	37.68	2011
Ambalta	4	1920.88	8.3	37.86	2011
Diri Lafto	3	953.741	8.36	37.75	2011
Layegnawgerabana Tachegnawtetesa	0	2124.14	8.27	37.81	2011
Mamedie	3	1004	8.27	37.84	2011
Michlena Tereko	0	1250.81	8.33	37.75	2011
Tachegnaw Geraba	0	1361.37	8.26	37.79	2011
Tatesa(Laynegnaw)	0	1744.43	8.29	37.83	2011
Tubana Telilo	1	1494.27	8.33	37.71	2011
Borrorbeluna Borrortedele	0	2944.98	8.29	37.51	2011
Fitena Jaju	19	4515.19	8.31	37.58	2011
Kulit 2	4	2563.04	8.37	37.55	2011
Mida Tedele	1	5582.85	8.35	37.63	2011
Necha Kulit	10	5158.46	8.35	37.55	2011
Walga	3	780.638	8.27	37.58	2011
Abrit	3	2834.42	8.05	37.91	2011
Aftir	9	4070.71	8.06	37.92	2011
Gohana Temborihe	3	3397.28	8.03	37.95	2011
Dekuna	2	4115.38	8.08	38	2011
Moche	2	4107.56	8.05	38.01	2011
Kechiwetena dawke	0	3760.24	8.05	38.04	2011
Emdiber Town	20	7245.75	8.12	37.93	2011
Girarina Feremazgibe	6	3766.94	8.1	37.96	2011
Ager	4	4420.26	8.07	37.94	2011
Yedebe	2	2582.02	8.08	37.95	2011
Yefereziye	2	3838.42	8.15	37.94	2011
Yeweze	0	2689.24	8.1	37.91	2011
Astepa	2	3448.66	8.1	37.9	2011
Awukekir	2	3039.91	8.09	37.87	2011
Bakanwot	2	3511.2	8.13	37.84	2011
Girar Dibir	5	2517.25	8.13	37.88	2011
Megenase	5	3368.25	8.13	37.87	2011
Adoshena Atorche	4	3131.49	8.16	37.82	2011
Yefekterekindebera	4	5490.15	8.15	37.9	2011
Yefekterekwodiro	3	3491.09	8.18	37.88	2011
Wurerberna Wesharbe	0	2129.72	8.18	37.85	2011
Enate	1	1924.23	8.05	37.95	2011
Yejoka	2	3096.87	8.03	37.97	2011
Yesasiye Kuash	1	2079.47	8.06	37.96	2011
Yetaneka	3	2749.54	8.04	37.99	2011
Borana Tuba	0	2207.9	8.23	37.69	2011
Ebrena Kachene	0	1379.24	8.21	37.67	2011
Gurdena Garenbo	3	2442.43	8.15	37.7	2011
Jatona Aradashe	0	1990.12	8.2	37.71	2011
Lukena Eba	1	2005.76	8.18	37.63	2011
Yeshirena Kondaricha	3	1770.12	8.18	37.71	2011
Azerina Sisa	2	3581.55	8.18	37.77	2011
Buchachina Deneb	2	2783.05	8.2	37.81	2011
Degag Herare	5	3973.55	8.15	37.74	2011
Dubisa	0	2742.84	8.21	37.75	2011
Gasorena Karacha	6	4691.64	8.22	37.78	2011
Hewanina Chukuate	1	3398.4	8.23	37.81	2011
Sisona Imatye	0	2881.32	8.18	37.8	2011
Wordanena Korkuate	7	2089.52	8.16	37.79	2011
Woshirebena Worbeche	3	1953.27	8.21	37.84	2011
Ayin	1	4845.76	7.77	37.87	2011
Bacha(Becha)	3	3399.52	7.8	37.87	2011
Dabir Tsige	0	4353.26	7.84	37.85	2011
Genet	9	3963.5	7.84	37.9	2011
Gomira	8	4450.42	7.79	37.91	2011
Sharko	5	2039.26	7.82	37.89	2011
Tafeke	5	3627.34	7.81	37.9	2011
Wilo Lera	0	3618.41	7.76	37.88	2011
Araticho	6	2205.67	7.87	37.78	2011
Bucha	4	5162.93	7.83	37.81	2011
Dinkula Town	5	855.463	7.84	37.83	2011
Essemat	6	2451.36	7.87	37.8	2011
Hareg	4	2015.81	7.84	37.86	2011
Jeda	6	2278.26	7.9	37.87	2011
Shawura	13	2814.32	7.85	37.82	2011
Welecho	9	2320.69	7.85	37.84	2011
Zigez	8	2086.17	7.83	37.85	2011
Git(Keres)	4	2425.67	7.82	37.84	2011
Agena Town	11	4143.3	8.14	38	2011
Guyena Yesiba	4	4284.02	8.09	38.03	2011
Keretemo	3	2381	8.15	38.05	2011
Nesha	0	1485.33	8.17	38.04	2011
Selam1	2	2746.19	8.17	38.09	2011
Wadiye	5	2934.93	8.17	38.02	2011
Wort	3	2576.44	8.16	38.07	2011
Yegobat	1	2956.15	8.17	38	2011
Yesiray	1	4125.43	8.13	38.03	2011
Aguashi Terah	4	3064.48	8.2	37.92	2011
Darchana Yebereha Sawerhye	5	3627.34	8.25	37.87	2011
Shebraden	7	2754.01	8.16	37.95	2011
Sheramo	3	4413.56	8.19	37.94	2011
Zigbabotona Yediyewana	2	2579.79	8.21	37.87	2011
Ambagenet	7	2613.29	8.12	37.98	2011
Deseno	5	2453.59	8.21	37.9	2011
Mentir	2	3103.57	8.17	37.97	2011
Gedeb	1	4893.78	8.12	38.08	2011
Koterigedira	4	2998.59	8.08	38.08	2011
Shemane	9	4318.64	8.08	38.11	2011
Wesemer	1	2453.59	8.1	38.05	2011
Yesurana Wariwura	0	3452.01	8.06	38.07	2011
Ambele	1	5946.92	8.14	38.12	2011
Bozheber	2	5709.04	8.12	38.19	2011
Ketene	1	4027.15	8.12	38.12	2011
Kokera	1	4146.65	8.11	38.15	2011
Sabola1	1	4632.45	8.09	38.15	2011
Ambelta	1	2221.3	8.32	38.04	2011
Bedere	2	3360.43	8.33	38.08	2011
Bone	2	3648.56	8.38	38.07	2011
Enge Town	1	518.192	8.37	38.06	2011
Giche Dimtu	3	2974.02	8.41	38.11	2011
Sodo Aybegern	1	2905.89	8.38	38.1	2011
Areda	2	2070.53	8.28	38.24	2011
Asfadin	1	1461.88	8.28	38.23	2011
Ereso	1	2021.39	8.28	38.26	2011
Gerino	7	4558.75	8.25	38.26	2011
Kentuwat	5	6652.73	8.24	38.23	2011
Borobor Sefato	2	882.266	8.3	38.25	2011
Gomra	1	2281.61	8.31	38.27	2011
Hadero	3	1545.64	8.28	38.3	2011
Kurbano	2	2780.81	8.27	38.28	2011
Mehal Gutazer	0	710.28	8.32	38.24	2011
Wolaga Desie	0	5600.71	8.3	38.31	2011
Zelowan Sefato	4	3137.07	8.33	38.2	2011
Denab	4	1954.39	8.4	38.14	2011
Desa	0	3147.12	8.39	38.17	2011
Mehal Amba Town	6	1556.81	8.41	38.24	2011
Meranto Kesib	4	8184.97	8.36	38.27	2011
Oche	0	6260.74	8.39	38.21	2011
Sefatona Kersa	2	2430.14	8.39	38.2	2011
Tilmo	2	5255.63	8.38	38.23	2011
Zare	1	3351.49	8.37	38.25	2011
Amuto	1	2215.72	8.36	38.14	2011
Fitie	4	3004.17	8.33	38.12	2011
Hutir	3	5050.14	8.27	38.14	2011
Jimma	3	2460.29	8.32	38.14	2011
Kecha	4	2101.8	8.32	38.17	2011
Megoragur	4	2308.41	8.3	38.1	2011
Teyba	2	2700.4	8.26	38.17	2011
Wubon	3	3003.05	8.3	38.18	2011
Hambiyati	4	3114.73	7.99	37.9	2011
Wonzirena Gorat	5	2628.93	7.99	37.92	2011
Worko	2	4778.75	7.96	37.91	2011
Zara	4	4333.15	8	37.94	2011
Atazo	1	6351.2	7.85	37.92	2011
Eskute	6	4750.83	7.92	37.93	2011
Esmander	8	3552.52	7.94	37.94	2011
Fuchare	5	6067.53	7.89	37.93	2011
Ediget	0	3524.6	8.77	38	2011
Kebul Town	10	7425.55	7.88	38.03	2011
Sabola2	4	6126.72	7.89	37.99	2011
Sananina Koroficha	11	7662.31	7.94	37.99	2011
Silasie	3	4750.83	7.91	37.97	2011
Agata2	5	3259.92	7.94	37.96	2011
Fegnekir	7	4930.64	7.98	37.97	2011
Kuante Town	2	4308.59	7.97	37.94	2011
Abeke	7	6345.61	7.92	38.04	2011
Abesuja	4	5882.15	7.97	38.11	2011
Areket Kenema (Town)	7	3264.38	7.94	38.07	2011
Areket Sheleko	1	4870.33	7.93	38.07	2011
Burdana Denber	4	5734.73	7.99	38.09	2011
Essenna Adengazo	18	7360.78	7.97	38.06	2011
Badina Yegor	4	4983.13	7.99	38	2011
Bercherina Mocheya	1	3083.46	8.02	38	2011
Amdem	3	3529.06	8.05	38.09	2011
Asslecha	5	3567.03	8.07	38.16	2011
Dirbona Senen	10	3306.82	8.05	38.13	2011
Enjefo	7	5721.33	8.02	38.1	2011
Wusho	7	6293.13	8.02	38.13	2011
Fetazer	2	3502.26	8.03	38.07	2011
Jembero	6	4316.4	8.02	38.03	2011
Wulberagina Tretiro	4	2901.43	8	38.06	2011
Yesharebena Yetatera	4	3399.52	8	38.04	2011
Arma	7	5331.57	7.98	37.99	2011
Zizeanchona Teredo	5	6149.06	7.97	38.02	2011
Berho	0	2570.86	8.33	37.85	2011
Feregete	2	2334.1	8.33	37.79	2011
Fikade	5	2907.01	8.32	37.77	2011
Katibari	2	3470.99	8.28	37.89	2011
Kawa	0	1316.7	8.33	37.88	2011
Keramsa	1	1726.56	8.32	37.91	2011
Kola Kabeda	0	1703.11	8.26	37.76	2011
Lencha	3	2797.57	8.33	37.82	2011
Rekaboka	1	1480.87	8.3	37.76	2011
Rumuga	1	3813.85	8.3	37.75	2011
Zebimola	2	2192.26	8.3	37.8	2011
Degan Shimola	2	2439.07	8.31	37.96	2011
Gerbaja	2	2319.58	8.28	37.93	2011
Gora Sede	4	2316.23	8.35	37.91	2011
Odo Bera	1	3142.65	8.38	37.92	2011
Sunka Dincho	5	3482.16	8.34	37.94	2011
Tatesa Wesharbe	5	3151.59	8.32	37.98	2011
Chancho Wutign	4	2412.27	8.33	38	2011
Cheka Demakesh	1	2915.95	8.35	38.04	2011
Jabdu	1	1294.36	8.39	38	2011
Ubumana Heramba	1	3177.27	8.38	38.02	2011
Wesharbe Legadima	4	2866.81	8.36	37.98	2011
Wolage Sumage	4	2664.67	8.37	38.04	2011
Argoweleti	11	1152.53	8.09	38.57	2011
Bidera Faka	7	3209.66	7.96	38.58	2011
Dida Halibo	6	3575.97	8.04	38.52	2011
Dida Midore	9	4581.08	8.06	38.51	2011
Elala Gebiba	7	2238.05	8.01	38.59	2011
Elala Jilano	2	1829.31	8	38.58	2011
Koshe Town	24	7683.53	8.01	38.53	2011
Koshe Akababi	11	919.12	8	38.54	2011
Semen Koshe	9	2384.35	8.02	38.55	2011
Woja Jare Demeke	4	2558.57	8.02	38.51	2011
Mekakalegna Jare Dembeke	12	2995.24	8.01	38.49	2011
Gola Jare Dembeke	13	2809.85	7.99	38.48	2011
Hobe Jare Dembeke	13	4610.12	8.03	38.48	2011
Kuno Almana	6	4640.27	8.01	38.45	2011
Kuno Kertefa	18	3608.36	8.04	38.45	2011
Faka Raphi	4	1478.63	7.93	38.55	2011
Goto	9	5826.31	7.96	38.47	2011
Shirnto 1	4	2681.42	7.94	38.52	2011
Shirnto 2	5	1547.87	7.91	38.52	2011
Shirnto 3	1	1487.57	7.91	38.51	2011
Udasa Gola	7	2095.1	8	38.5	2011
Udasa Raphi	4	2077.23	7.92	38.53	2011
Udasa Washe	6	2135.31	7.96	38.52	2011
Washe Faka	9	3921.06	8	38.53	2011
Degagogot	1	3323.57	8.2	38.31	2011
Dobi	7	6724.21	8.17	38.33	2011
Goyban	4	5128.31	8.14	38.31	2011
Mekicho	3	4799.97	8.14	38.35	2011
Bate Lejano	12	5027.8	8.1	38.48	2011
Debub Shershera	1	2452.48	8.12	38.42	2011
Dobena Bate	10	549.462	8.1	38.45	2011
Dobena Gola	0	2442.43	8.09	38.43	2011
Elie	5	3202.96	8.13	38.44	2011
Bate Futo	11	4687.18	8.08	38.48	2011
Beche Bulchano	6	3726.74	8.05	38.49	2011
Dida	17	7329.51	8.07	38.53	2011
Enseno Town	51	12718	8.06	38.47	2011
Enseno Usme	5	2879.09	8.06	38.46	2011
[truncated: 2,230 more rows]
